# Supplementary material for: E40 glutenase detoxification capabilities of residual gluten immunogenic peptides in in vitro gastrointestinal digesta of food matrices made of soft and durum wheat
Source: Front Nutr. 2022 Sep 8;9:974771. doi: 10.3389/fnut.2022.974771 (PMC9493446; doi:10.3389/fnut.2022.974771)
Supplement: Supplementary file 6 [file Table_1.XLSX]

## Sheet: Tab
E40:food protein ratio of digesta (w:w)		E40 added in gastric phase (mg)			corresponding kEU added in gastric phase
Control (no E40)		0	0	0	0	0	0
1:20		27.0	30.5	2.7	3857.14	4357.14	385.714
1:50		10.8	12.2	1.1	1542.86	1742.86	157.143
1:100		5.4	6.1	0.6	771.428	871.428	78.5714
Food matrix		Bread	Pasta	Beer	Bread	Pasta	Beer
starting sample content (mg)	total protein	540	610	55	gluten by estimation as 80% total protein
	gluten	432	488	44
