# Supplementary material for: E40 glutenase detoxification capabilities of residual gluten immunogenic peptides in in vitro gastrointestinal digesta of food matrices made of soft and durum wheat
Source: Front Nutr. 2022 Sep 8;9:974771. doi: 10.3389/fnut.2022.974771 (PMC9493446; doi:10.3389/fnut.2022.974771)
Supplement: Supplementary file 7 [file Table_2.XLSX]

## Sheet: bread
Sequence	C_GI_1	C_GI_2	C_GI_3	E40_1:20_1	E40_1:20_2	E40_1:20_3	E40_1:50_1	E40_1:50_2	E40_1:50_3	E40_1:100_1	E40_1:100_2	E40_1:100_3	Length	Mass	PEP	Score	Intensity	MS/MS Count	Sequence	Proteins	Leading razor protein	id	Start position	End position
AAWEPHHPSSPEQQPTPQPQEQPVPH	19336004	NaN	14521998	NaN	NaN	NaN	NaN	NaN	NaN	NaN	NaN	NaN	26	2935.36	0.0094534	42.454	33857000	2	AAWEPHHPSSPEQQPTPQPQEQPVPH	tr|A7XDG3|A7XDG3_WHEAT	tr|A7XDG3|A7XDG3_WHEAT	1	27	52
AWEPHHPSSPEQQPTPQPQEQPVPH	17459010	12790997	14872002	NaN	NaN	NaN	NaN	NaN	NaN	NaN	NaN	NaN	25	2864.33	0.0071424	50.531	45122000	3	AWEPHHPSSPEQQPTPQPQEQPVPH	tr|A7XDG3|A7XDG3_WHEAT	tr|A7XDG3|A7XDG3_WHEAT	11	28	52
ELHTPQEQFPQ	72807040	56941968	76415032	NaN	NaN	NaN	NaN	NaN	NaN	31762018	62620976	52307980	11	1352.64	1.486e-65	172.21	352850000	14	ELHTPQEQFPQ	tr|Q402I5|Q402I5_WHEAT	tr|Q402I5|Q402I5_WHEAT	18	29	39
ELHTPQEQFPQQQ	43236016	51762992	72959000	NaN	NaN	NaN	NaN	NaN	NaN	11208003	9472100	NaN	13	1608.75	9.6758e-82	155.97	188640000	10	ELHTPQEQFPQQQ	tr|Q402I5|Q402I5_WHEAT	tr|Q402I5|Q402I5_WHEAT	19	29	41
EPHHPSSPEQQPTPQPQ	445239744	217819936	440309728	NaN	NaN	NaN	NaN	NaN	NaN	NaN	NaN	132999976	17	1919.88	0.0056315	119.96	1236400000	7	EPHHPSSPEQQPTPQPQ	tr|A7XDG3|A7XDG3_WHEAT	tr|A7XDG3|A7XDG3_WHEAT	21	30	46
EPHHPSSPEQQPTPQPQEQPVPH	275849952	144309920	255410016	NaN	NaN	NaN	NaN	NaN	NaN	NaN	NaN	20142010	23	2607.21	6.9312e-06	78.456	695720000	7	EPHHPSSPEQQPTPQPQEQPVPH	tr|A7XDG3|A7XDG3_WHEAT	tr|A7XDG3|A7XDG3_WHEAT	22	30	52
EPQHPSSPEHQPTPQPQ	445239744	217819936	NaN	23134996	NaN	NaN	44980972	46641012	NaN	48444996	123729976	132999976	17	1919.88	0.0064328	120.66	1083000000	14	EPQHPSSPEHQPTPQPQ	tr|D2KFG9|D2KFG9_WHEAT	tr|D2KFG9|D2KFG9_WHEAT	23	30	46
EPQHPSSPEHQPTPQPQEHPVPH	150640096	122680024	144140016	NaN	NaN	NaN	NaN	NaN	NaN	14774994	51051016	35673992	23	2616.21	0.0058134	46.982	518950000	15	EPQHPSSPEHQPTPQPQEHPVPH	tr|D2KFG9|D2KFG9_WHEAT	tr|D2KFG9|D2KFG9_WHEAT	24	30	52
EQFPPQQPYPH	NaN	NaN	NaN	51007972	49750008	50862988	65508964	47053000	60740016	NaN	47812020	51341996	11	1366.63	4.0938e-20	133.12	424080000	62	EQFPPQQPYPH	tr|X2KWL3|X2KWL3_WHEAT	tr|X2KWL3|X2KWL3_WHEAT	25	55	65
EQTISQQPQQPFPQQPHQPQQPY	43043984	NaN	48701028	NaN	NaN	NaN	NaN	NaN	NaN	NaN	NaN	NaN	23	2758.31	0.0013896	56.428	91745000	2	EQTISQQPQQPFPQQPHQPQQPY	tr|A0A060N0S6|A0A060N0S6_WHEAT	tr|A0A060N0S6|A0A060N0S6_WHEAT	28	328	350
FPELQQPIPQQPQQPF	57965016	96423056	60352032	NaN	NaN	NaN	NaN	NaN	NaN	NaN	NaN	NaN	16	1920.97	5.1291e-06	132.25	214740000	13	FPELQQPIPQQPQQPF	tr|A0A060N0S6|A0A060N0S6_WHEAT	tr|A0A060N0S6|A0A060N0S6_WHEAT	33	198	213
FPELQQPIPQQPQQPFPL	140569984	121489992	128870016	NaN	NaN	NaN	NaN	NaN	NaN	NaN	NaN	NaN	18	2131.11	3.5801e-16	132.17	390920000	19	FPELQQPIPQQPQQPFPL	tr|A0A060N0S6|A0A060N0S6_WHEAT	tr|A0A060N0S6|A0A060N0S6_WHEAT	34	198	215
FQIPEQSR	259879920	284379904	265869872	NaN	NaN	NaN	NaN	NaN	NaN	NaN	NaN	NaN	8	1003.51	1.5309e-05	126.67	810140000	6	FQIPEQSR	tr|X2KWL3|X2KWL3_WHEAT	tr|X2KWL3|X2KWL3_WHEAT	38	174	181
FRPSQQNPQAQGSVQPQ	10802004	NaN	10486993	NaN	NaN	NaN	NaN	NaN	NaN	NaN	NaN	NaN	17	1895.92	0.0086334	60.918	21289000	2	FRPSQQNPQAQGSVQPQ	tr|A0A023WHE7|A0A023WHE7_WHEAT;tr|A0A1K0ISY1|A0A1K0ISY1_WHEAT	tr|A0A1K0ISY1|A0A1K0ISY1_WHEAT	40	228	244
GIIQPQQPAQL	2911900416	2417399552	3041500672	471300128	429889856	509050304	NaN	1485400192	1442200704	1782200320	NaN	3085701120	11	1191.66	5.8321e-08	113.5	17577000000	19	GIIQPQQPAQL	tr|Q94G91|Q94G91_WHEAT	tr|Q94G91|Q94G91_WHEAT	47	277	287
GIIQPQQPAQY	NaN	160460048	195340032	NaN	90318984	89715016	NaN	NaN	315039808	400540128	NaN	531379904	11	1241.64	0.0048082	119.17	1782800000	12	GIIQPQQPAQY	tr|B6UKQ8|B6UKQ8_WHEAT	tr|B6UKQ8|B6UKQ8_WHEAT	49	235	245
GLERPW	51387968	44891976	39068988	52689996	55171016	52996976	62048964	64365960	63910016	34693004	70320032	66121964	6	756.392	8.1302e-06	81.525	657670000	25	GLERPW	sp|P04729|GDB1_WHEAT	sp|P04729|GDB1_WHEAT	51	28	33
GQEMPMQPQ	NaN	NaN	NaN	30345004	26630996	26781018	36494020	39735024	39745008	31767016	NaN	46035016	9	1044.44	0.00068156	104.21	277530000	10	GQEMPMQPQ	tr|I7KM78|I7KM78_WHEAT	tr|I7KM78|I7KM78_WHEAT	53	263	271
GQGIIQPQQPAQL	306809952	271550176	309149952	NaN	NaN	NaN	61260992	59004028	NaN	109009936	NaN	159249920	13	1376.74	0.0037435	119.07	1276000000	9	GQGIIQPQQPAQL	tr|Q94G91|Q94G91_WHEAT	tr|Q94G91|Q94G91_WHEAT	54	275	287
GQQQPFPPQQPY	NaN	NaN	NaN	61499004	215980096	169180064	NaN	NaN	243499984	NaN	NaN	162629936	12	1413.67	1.9979e-98	162.25	852790000	49	GQQQPFPPQQPY	tr|A0A1K0IT05|A0A1K0IT05_WHEAT;sp|P18573|GDA9_WHEAT;tr|A0A023WHE7|A0A023WHE7_WHEAT;tr|A0A1K0ISY1|A0A1K0ISY1_WHEAT;tr|J7HZV9|J7HZV9_WHEAT	sp|P18573|GDA9_WHEAT	56	52	63
GQQQPFPPQQPYPQPQPFPS	NaN	NaN	NaN	NaN	39532976	33984004	196799936	93238992	14447008	112959936	166280080	255649872	20	2292.1	8.3673e-05	126.1	912880000	108	GQQQPFPPQQPYPQPQPFPS	sp|P18573|GDA9_WHEAT;tr|A0A023WHE7|A0A023WHE7_WHEAT;tr|A0A1K0ISY1|A0A1K0ISY1_WHEAT;tr|J7HZV9|J7HZV9_WHEAT	sp|P18573|GDA9_WHEAT	57	52	71
GQVQWPQQQ	NaN	NaN	NaN	NaN	NaN	NaN	68533040	NaN	72004960	165160064	277849856	280040064	9	1097.53	9.3433e-10	124.34	863590000	7	GQVQWPQQQ	tr|B6UKQ8|B6UKQ8_WHEAT	tr|B6UKQ8|B6UKQ8_WHEAT	59	27	35
GSLVQGQGIIQPQQPAQL	36508980	17570992	23303986	NaN	NaN	NaN	NaN	NaN	NaN	NaN	NaN	NaN	18	1861.01	2.8351e-37	132.14	77384000	4	GSLVQGQGIIQPQQPAQL	tr|Q94G91|Q94G91_WHEAT	tr|Q94G91|Q94G91_WHEAT	60	270	287
GSVQPQQLPQFEEIR	108410040	82580032	200529984	NaN	NaN	NaN	NaN	NaN	NaN	16097000	12101997	25993010	15	1754.9	2.1121e-84	180.2	445710000	14	GSVQPQQLPQFEEIR	tr|A0A1K0IT05|A0A1K0IT05_WHEAT;sp|P18573|GDA9_WHEAT;tr|A0A023WHE7|A0A023WHE7_WHEAT;tr|A0A1K0ISY1|A0A1K0ISY1_WHEAT	sp|P18573|GDA9_WHEAT	61	263	277
HHHQQQQQQPSSQVSY	17083002	6434996.5	17266992	NaN	NaN	NaN	NaN	NaN	NaN	NaN	NaN	NaN	16	1945.88	0.00090828	89.013	40786000	17	HHHQQQQQQPSSQVSY	tr|X2KWL3|X2KWL3_WHEAT	tr|X2KWL3|X2KWL3_WHEAT	65	195	210
HHQQQQQQPSSQVSY	31237016	NaN	35442000	NaN	NaN	NaN	NaN	NaN	NaN	NaN	NaN	NaN	15	1808.82	2.2772e-17	101.6	66680000	6	HHQQQQQQPSSQVSY	tr|X2KWL3|X2KWL3_WHEAT	tr|X2KWL3|X2KWL3_WHEAT	66	196	210
HIFLPL	18918996	16990992	18016002	NaN	NaN	NaN	NaN	NaN	NaN	NaN	NaN	9524099	6	738.443	0.01767	46.618	63450000	6	HIFLPL	tr|Q94G91|Q94G91_WHEAT	tr|Q94G91|Q94G91_WHEAT	67	256	261
HPSSPEHQPTPQPQEHPVPH	NaN	NaN	NaN	NaN	NaN	NaN	11925003	11399994	12131008	14213001	37438024	24007996	20	2262.06	0.0025969	75.463	111120000	12	HPSSPEHQPTPQPQEHPVPH	tr|D2KFG9|D2KFG9_WHEAT	tr|D2KFG9|D2KFG9_WHEAT	70	33	52
HPSSPEQQPTPQPQ	9818504	NaN	NaN	9721796	7202801	5877800.5	51104024	45644972	6827097	79339984	NaN	85404056	14	1556.72	8.2504e-24	185.29	300940000	17	HPSSPEQQPTPQPQ	tr|A7XDG3|A7XDG3_WHEAT	tr|A7XDG3|A7XDG3_WHEAT	71	33	46
HPSSPEQQPTPQPQEQPVPH	NaN	NaN	22260988	4261500.5	3659698.25	3694002.5	26396004	25666992	28131994	39541024	108560064	83372952	20	2244.06	2.8662e-26	126.19	345550000	17	HPSSPEQQPTPQPQEQPVPH	tr|A7XDG3|A7XDG3_WHEAT	tr|A7XDG3|A7XDG3_WHEAT	72	33	52
HQQQLPQQQFPQ	48878996	32723014	NaN	NaN	NaN	NaN	NaN	NaN	NaN	NaN	NaN	NaN	12	1505.74	0.026458	146.81	81602000	2	HQQQLPQQQFPQ	tr|Q402I5|Q402I5_WHEAT	tr|Q402I5|Q402I5_WHEAT	73	339	350
HQQQQQQPSSQVSY	16864012	NaN	6505697	NaN	NaN	NaN	NaN	NaN	NaN	NaN	NaN	NaN	14	1671.76	0.019564	82.749	23370000	2	HQQQQQQPSSQVSY	tr|X2KWL3|X2KWL3_WHEAT	tr|X2KWL3|X2KWL3_WHEAT	74	197	210
HTPQEQFPQQQ	NaN	368760032	NaN	NaN	19679006	21870986	NaN	NaN	NaN	101170048	NaN	NaN	11	1366.63	0.017024	164.96	511480000	4	HTPQEQFPQQQ	tr|Q402I5|Q402I5_WHEAT	tr|Q402I5|Q402I5_WHEAT	75	31	41
IIQPQQPAQ	NaN	NaN	NaN	NaN	NaN	25882010	36973980	36801000	NaN	31296996	NaN	47965996	9	1021.56	5.5706e-07	97.068	178920000	7	IIQPQQPAQ	tr|Q94G91|Q94G91_WHEAT;tr|B6UKQ8|B6UKQ8_WHEAT	tr|Q94G91|Q94G91_WHEAT	77	278	286
IIQPQQPAQL	328459776	288540096	NaN	NaN	NaN	NaN	NaN	NaN	NaN	248200112	NaN	NaN	10	1134.64	0.0055035	107.59	865200000	4	IIQPQQPAQL	tr|Q94G91|Q94G91_WHEAT	tr|Q94G91|Q94G91_WHEAT	78	278	287
IIWPQS	NaN	NaN	NaN	NaN	NaN	7336399	6884698.5	10001001	10216996	10446007	NaN	NaN	6	742.401	6.0135e-08	92.075	44886000	5	IIWPQS	tr|Q94G91|Q94G91_WHEAT	tr|Q94G91|Q94G91_WHEAT	90	204	209
ILQPQQPLPQQPQQPF	522410080	378109856	NaN	NaN	NaN	NaN	234520000	224380064	213999872	433620096	671660224	505030272	16	1886.01	0.0033678	133.23	3183700000	15	ILQPQQPLPQQPQQPF	tr|A0A060N0S6|A0A060N0S6_WHEAT	tr|A0A060N0S6|A0A060N0S6_WHEAT	91	301	316
ILRPLF	28531990	27356990	27043988	NaN	NaN	NaN	NaN	NaN	NaN	10191997	18537996	18798994	6	757.485	0.0058312	96.839	130460000	10	ILRPLF	tr|B6UKQ8|B6UKQ8_WHEAT	tr|B6UKQ8|B6UKQ8_WHEAT	92	223	228
KELQSPQQSF	NaN	26150014	32712980	NaN	NaN	NaN	NaN	NaN	NaN	NaN	NaN	NaN	10	1190.59	6.5474e-05	123.35	58863000	2	KELQSPQQSF	tr|A0A060N0S6|A0A060N0S6_WHEAT	tr|A0A060N0S6|A0A060N0S6_WHEAT	98	9	18
LERPW	13885002	NaN	NaN	362429824	412429888	354560096	350139872	353789824	372169856	151950048	308630080	304880000	5	699.37	0.00010482	78.156	2984900000	16	LERPW	sp|P04729|GDB1_WHEAT	sp|P04729|GDB1_WHEAT	100	29	33
LGQQQPFPPQQPY	208710032	176980064	199200080	NaN	NaN	NaN	NaN	NaN	NaN	NaN	NaN	NaN	13	1526.75	0.0033026	120.07	584900000	44	LGQQQPFPPQQPY	tr|A0A023WHE7|A0A023WHE7_WHEAT;tr|A0A1K0ISY1|A0A1K0ISY1_WHEAT	tr|A0A1K0ISY1|A0A1K0ISY1_WHEAT	105	51	63
LGQQQPFPPQQPYPQPQPF	267759888	232449984	276669920	NaN	NaN	NaN	NaN	NaN	NaN	NaN	NaN	NaN	19	2221.1	1.1727e-20	144.17	776880000	70	LGQQQPFPPQQPYPQPQPF	tr|A0A023WHE7|A0A023WHE7_WHEAT;tr|A0A1K0ISY1|A0A1K0ISY1_WHEAT	tr|A0A1K0ISY1|A0A1K0ISY1_WHEAT	106	51	69
LPQFEEIR	17429996	12878997	NaN	NaN	NaN	NaN	18596000	16396002	13925005	NaN	NaN	NaN	8	1030.54	0.00012696	98.997	79226000	5	LPQFEEIR	tr|A0A1K0IT05|A0A1K0IT05_WHEAT;sp|P18573|GDA9_WHEAT;tr|A0A023WHE7|A0A023WHE7_WHEAT;tr|A0A1K0ISY1|A0A1K0ISY1_WHEAT	sp|P18573|GDA9_WHEAT	107	270	277
LQLQPFPQPQLP	NaN	21419008	30470996	NaN	NaN	NaN	NaN	NaN	NaN	NaN	NaN	NaN	12	1404.78	0.007506	99.442	51891000	2	LQLQPFPQPQLP	sp|P18573|GDA9_WHEAT;tr|A0A1K0ISY1|A0A1K0ISY1_WHEAT;tr|J7HZV9|J7HZV9_WHEAT	sp|P18573|GDA9_WHEAT	110	76	87
LQLQPFPQPQLPYPQPQLPYPQPQLPYPQPQPF	21013010	16975992	23403992	NaN	NaN	NaN	NaN	NaN	NaN	NaN	NaN	NaN	33	3909.03	6.4241e-14	63.085	40380000	2	LQLQPFPQPQLPYPQPQLPYPQPQLPYPQPQPF	sp|P18573|GDA9_WHEAT	sp|P18573|GDA9_WHEAT	113	76	108
LQLQPFPQPQLPYPQPQPF	214689904	192090128	200589904	NaN	NaN	NaN	NaN	NaN	NaN	NaN	NaN	NaN	19	2262.18	2.6135e-52	175.74	607380000	16	LQLQPFPQPQLPYPQPQPF	tr|J7HZV9|J7HZV9_WHEAT	tr|J7HZV9|J7HZV9_WHEAT	114	76	94
LQNPSQQQPQEQVPL	80595952	NaN	15912997	NaN	NaN	NaN	NaN	NaN	NaN	35983020	NaN	NaN	15	1732.87	0.019905	74.944	132490000	4	LQNPSQQQPQEQVPL	tr|J7HZV9|J7HZV9_WHEAT	tr|J7HZV9|J7HZV9_WHEAT	116	30	44
LQPFPQPQLPYPQPQLPYPQPQLPYPQPQPF	13842003	18854002	17831810	NaN	NaN	NaN	NaN	NaN	NaN	NaN	NaN	NaN	31	3667.89	1.4399e-06	58.877	40527000	4	LQPFPQPQLPYPQPQLPYPQPQLPYPQPQPF	sp|P18573|GDA9_WHEAT	sp|P18573|GDA9_WHEAT	117	78	108
LQPFPQPQLPYPQPQPF	76872024	32525988	47035028	NaN	NaN	NaN	NaN	NaN	NaN	26640998	50393984	47903004	17	2021.04	0.0020486	132.78	298690000	9	LQPFPQPQLPYPQPQPF	tr|J7HZV9|J7HZV9_WHEAT	tr|J7HZV9|J7HZV9_WHEAT	119	78	94
LQPQNPSQQQPQE	79953024	52283020	77438968	NaN	NaN	NaN	NaN	NaN	NaN	17985992	NaN	37778012	13	1520.72	0.00093492	110.53	265440000	5	LQPQNPSQQQPQE	tr|X2KWL3|X2KWL3_WHEAT;sp|P18573|GDA9_WHEAT;tr|A0A023WHE7|A0A023WHE7_WHEAT;tr|A0A1K0ISY1|A0A1K0ISY1_WHEAT	sp|P18573|GDA9_WHEAT	121	28	40
LQPQNPSQQQPQEQ	148499968	99899008	NaN	NaN	56091012	63690964	371650144	352460224	NaN	594799872	NaN	1016299904	14	1648.78	0.0062299	162.36	2703400000	8	LQPQNPSQQQPQEQ	tr|X2KWL3|X2KWL3_WHEAT;sp|P18573|GDA9_WHEAT;tr|A0A023WHE7|A0A023WHE7_WHEAT;tr|A0A1K0ISY1|A0A1K0ISY1_WHEAT	sp|P18573|GDA9_WHEAT	122	28	41
LQQPIPQQPQQPFPL	NaN	NaN	NaN	NaN	NaN	176069888	523660320	NaN	502229792	631620096	NaN	NaN	15	1757.95	0.018282	101.65	1833600000	7	LQQPIPQQPQQPFPL	tr|A0A060N0S6|A0A060N0S6_WHEAT	tr|A0A060N0S6|A0A060N0S6_WHEAT	126	201	215
LQQQLVPQLQ	44279016	32539020	37271004	NaN	NaN	NaN	NaN	NaN	NaN	NaN	NaN	NaN	10	1193.68	0.0015924	127.84	114090000	5	LQQQLVPQLQ	tr|Q94G91|Q94G91_WHEAT	tr|Q94G91|Q94G91_WHEAT	127	32	41
LQQQLVPQLQQPL	62073988	NaN	53137996	NaN	NaN	NaN	NaN	NaN	NaN	NaN	NaN	NaN	13	1531.87	0.015453	80.165	115210000	3	LQQQLVPQLQQPL	tr|Q94G91|Q94G91_WHEAT	tr|Q94G91|Q94G91_WHEAT	128	32	44
LQQQQFPQQQPPQQH	119080040	77043968	117830016	NaN	NaN	NaN	NaN	NaN	NaN	NaN	NaN	NaN	15	1858.91	2.3264e-23	145.9	313950000	7	LQQQQFPQQQPPQQH	tr|Q402I5|Q402I5_WHEAT	tr|Q402I5|Q402I5_WHEAT	129	155	169
LVQGQGIIQPQQPAQ	230450016	163610096	203890048	NaN	NaN	NaN	NaN	NaN	NaN	NaN	NaN	NaN	15	1603.87	0.0053797	104.39	597950000	5	LVQGQGIIQPQQPAQ	tr|Q94G91|Q94G91_WHEAT;tr|B6UKQ8|B6UKQ8_WHEAT	tr|Q94G91|Q94G91_WHEAT	136	272	286
LVQGQGIIQPQQPAQL	569739712	484079872	611469824	NaN	NaN	NaN	NaN	NaN	NaN	NaN	NaN	NaN	16	1716.95	0.0012139	123.86	1665300000	10	LVQGQGIIQPQQPAQL	tr|Q94G91|Q94G91_WHEAT	tr|Q94G91|Q94G91_WHEAT	137	272	287
LVQGQGIIQPQQPAQY	128340048	96712992	167929936	NaN	NaN	NaN	NaN	NaN	NaN	NaN	NaN	NaN	16	1766.93	0.0029261	94.087	392990000	7	LVQGQGIIQPQQPAQY	tr|B6UKQ8|B6UKQ8_WHEAT	tr|B6UKQ8|B6UKQ8_WHEAT	138	230	245
MQLQPFPQPQLPYPQPQLPYPQPQPF	53096000	51186992	53052004	NaN	NaN	NaN	NaN	NaN	NaN	NaN	NaN	NaN	26	3103.56	1.676e-05	72.167	157340000	6	MQLQPFPQPQLPYPQPQLPYPQPQPF	tr|A0A1K0IT05|A0A1K0IT05_WHEAT	tr|A0A1K0IT05|A0A1K0IT05_WHEAT	139	76	101
MQVDPSGQVQWPQ	54849996	42513996	52817000	NaN	NaN	NaN	NaN	NaN	NaN	NaN	NaN	NaN	13	1498.69	0.0024419	112.71	150180000	3	MQVDPSGQVQWPQ	tr|B6UKQ8|B6UKQ8_WHEAT	tr|B6UKQ8|B6UKQ8_WHEAT	140	21	33
NIAHASSQVL	867710400	639680000	957459840	NaN	NaN	NaN	NaN	NaN	NaN	NaN	NaN	NaN	10	1038.55	1.6946e-08	132.08	2464900000	4	NIAHASSQVL	tr|X2KWL3|X2KWL3_WHEAT	tr|X2KWL3|X2KWL3_WHEAT	142	148	157
NIQVDPSGQVQW	289730048	187980000	215269984	NaN	NaN	NaN	NaN	NaN	NaN	NaN	NaN	NaN	12	1369.66	1.1861e-20	125.82	692980000	6	NIQVDPSGQVQW	tr|Q94G91|Q94G91_WHEAT	tr|Q94G91|Q94G91_WHEAT	143	20	31
NMQVDPSGQVQWPQ	320460096	197890000	274710112	NaN	NaN	NaN	NaN	NaN	NaN	NaN	NaN	NaN	14	1612.73	1.3374e-05	117.52	793060000	8	NMQVDPSGQVQWPQ	tr|B6UKQ8|B6UKQ8_WHEAT	tr|B6UKQ8|B6UKQ8_WHEAT	145	20	33
NPSQQQPQEQVPL	86082960	58290008	86230008	NaN	NaN	NaN	NaN	NaN	NaN	39618992	NaN	63802040	13	1491.73	0.0033049	107.24	334020000	7	NPSQQQPQEQVPL	tr|X2KWL3|X2KWL3_WHEAT;sp|P18573|GDA9_WHEAT;tr|A0A023WHE7|A0A023WHE7_WHEAT;tr|A0A1K0ISY1|A0A1K0ISY1_WHEAT;tr|J7HZV9|J7HZV9_WHEAT	sp|P18573|GDA9_WHEAT	147	32	44
PELQQPIPQQPQQPF	151869904	NaN	137620064	NaN	NaN	NaN	NaN	NaN	NaN	27008008	NaN	NaN	15	1773.9	0.001924	174.41	316490000	5	PELQQPIPQQPQQPF	tr|A0A060N0S6|A0A060N0S6_WHEAT	tr|A0A060N0S6|A0A060N0S6_WHEAT	155	199	213
PELQQPIPQQPQQPFPL	297049792	283940000	327870176	NaN	NaN	NaN	7078801	18891004	5606099	18889006	54368012	61889040	17	1984.04	2.2925e-09	159.12	1075600000	21	PELQQPIPQQPQQPFPL	tr|A0A060N0S6|A0A060N0S6_WHEAT	tr|A0A060N0S6|A0A060N0S6_WHEAT	156	199	215
PHQPQQQFPQPQ	NaN	NaN	NaN	NaN	NaN	NaN	NaN	NaN	NaN	6015098	NaN	15012993	12	1458.7	0.033862	144.12	21028000	2	PHQPQQQFPQPQ	tr|B6UKQ8|B6UKQ8_WHEAT	tr|B6UKQ8|B6UKQ8_WHEAT	159	60	71
PHQPQQQFPQPQQPQQQF	80569960	53029004	80952952	NaN	NaN	NaN	NaN	NaN	NaN	NaN	23273996	20531994	18	2215.06	5.4634e-05	114.64	258360000	10	PHQPQQQFPQPQQPQQQF	tr|B6UKQ8|B6UKQ8_WHEAT	tr|B6UKQ8|B6UKQ8_WHEAT	160	60	77
PHQPQQQVPQPQ	10170003	NaN	5360298	NaN	NaN	NaN	NaN	NaN	NaN	NaN	NaN	NaN	12	1410.7	0.0074844	101.43	15530000	3	PHQPQQQVPQPQ	tr|Q94G91|Q94G91_WHEAT	tr|Q94G91|Q94G91_WHEAT	161	60	71
PHQPQQQVPQPQQPQQPF	50519992	330999936	43111984	NaN	NaN	NaN	NaN	NaN	NaN	NaN	NaN	94575968	18	2136.05	0.0059534	150.04	519210000	5	PHQPQQQVPQPQQPQQPF	tr|Q94G91|Q94G91_WHEAT	tr|Q94G91|Q94G91_WHEAT	162	60	77
PHQQPFPSQQPY	25699012	NaN	25303014	NaN	NaN	NaN	NaN	NaN	NaN	NaN	NaN	NaN	12	1452.68	7.8351e-09	152.59	51003000	3	PHQQPFPSQQPY	tr|X2KWL3|X2KWL3_WHEAT	tr|X2KWL3|X2KWL3_WHEAT	163	64	75
PLIQPY	104050008	66526016	29822994	NaN	NaN	NaN	NaN	NaN	NaN	NaN	NaN	NaN	6	729.406	0.011446	63.055	200400000	5	PLIQPY	tr|B6UKQ8|B6UKQ8_WHEAT	tr|B6UKQ8|B6UKQ8_WHEAT	164	141	146
PLQPQQPFPQQPQQPFPQPQLPFPQQSE	17935012	13995009	19524992	NaN	NaN	NaN	NaN	NaN	NaN	NaN	NaN	NaN	28	3280.63	2.7457e-06	55.417	51455000	3	PLQPQQPFPQQPQQPFPQPQLPFPQQSE	tr|A0A060N0S6|A0A060N0S6_WHEAT	tr|A0A060N0S6|A0A060N0S6_WHEAT	165	111	138
PLQPQQPFPQQPQQPFPQPQLPFPQQSEQ	53536972	14596006	62318040	NaN	NaN	NaN	NaN	NaN	NaN	NaN	NaN	NaN	29	3408.69	6.1056e-09	65.581	130450000	5	PLQPQQPFPQQPQQPFPQPQLPFPQQSEQ	tr|A0A060N0S6|A0A060N0S6_WHEAT	tr|A0A060N0S6|A0A060N0S6_WHEAT	166	111	139
PLQPQQPFPQQPQQPFPQPQQPIPVQPQ	719820224	614810304	792120064	22470008	24705984	51757996	219049872	260520112	231000000	589679936	899489792	922950016	28	3241.67	2.367e-92	144.22	5348400000	49	PLQPQQPFPQQPQQPFPQPQQPIPVQPQ	tr|A0A060N0S6|A0A060N0S6_WHEAT	tr|A0A060N0S6|A0A060N0S6_WHEAT	167	150	177
PLRPQQPFPQQPQQS	NaN	NaN	NaN	20624004	NaN	NaN	19256002	NaN	16493009	113169960	67657000	50115000	15	1774.91	2.6728e-06	119.53	287320000	11	PLRPQQPFPQQPQQS	tr|A0A060N0S6|A0A060N0S6_WHEAT	tr|A0A060N0S6|A0A060N0S6_WHEAT	169	270	284
PLRPQQPFPQQPQQSQQ	417570208	334289888	458280000	NaN	NaN	NaN	21644004	24314002	23436008	30649008	71391016	66680992	17	2031.03	1.2895e-10	138.99	1448300000	17	PLRPQQPFPQQPQQSQQ	tr|A0A060N0S6|A0A060N0S6_WHEAT	tr|A0A060N0S6|A0A060N0S6_WHEAT	170	270	286
PLSQQQQVGQGSL	113109976	87646016	NaN	NaN	NaN	NaN	NaN	NaN	NaN	NaN	NaN	NaN	13	1368.7	2.4383e-52	155.42	200750000	2	PLSQQQQVGQGSL	tr|Q94G91|Q94G91_WHEAT	tr|Q94G91|Q94G91_WHEAT	171	260	272
PQFEEIR	15571006	13778994	15037009	270030080	291930144	308280192	533320320	507689984	553749632	NaN	433839712	522089728	7	917.461	2.7835e-17	122.79	3465300000	18	PQFEEIR	tr|A0A1K0IT05|A0A1K0IT05_WHEAT;sp|P18573|GDA9_WHEAT;tr|A0A023WHE7|A0A023WHE7_WHEAT;tr|A0A1K0ISY1|A0A1K0ISY1_WHEAT	sp|P18573|GDA9_WHEAT	173	271	277
PQPQLPYPQPQLPYPQPQPF	210369968	181689904	260909952	NaN	NaN	NaN	NaN	NaN	NaN	81296048	183800032	NaN	20	2359.2	0.0062717	199.43	988340000	11	PQPQLPYPQPQLPYPQPQPF	tr|A0A1K0IT05|A0A1K0IT05_WHEAT;sp|P18573|GDA9_WHEAT	sp|P18573|GDA9_WHEAT	177	89	108
PQPQPFPPQLPYPQ	71549000	59590024	61215008	60356980	55041992	59540020	66861960	65416012	70128968	58179988	93135008	83901048	14	1632.83	7.3072e-11	182.39	804920000	223	PQPQPFPPQLPYPQ	tr|X2KWL3|X2KWL3_WHEAT	tr|X2KWL3|X2KWL3_WHEAT	179	76	89
PQPQPQQPQQPS	NaN	NaN	NaN	NaN	16420993	17064988	33531018	33265998	30330004	33664984	59590968	61026004	12	1358.66	1.1442e-13	130.75	284890000	10	PQPQPQQPQQPS	tr|A0A060N0S6|A0A060N0S6_WHEAT	tr|A0A060N0S6|A0A060N0S6_WHEAT	182	289	300
PQPQPQYPQPQQPI	129700024	107119960	151249952	NaN	NaN	NaN	NaN	18806004	20477992	29744988	52403988	39051016	14	1644.83	1.6576e-141	171.56	548560000	19	PQPQPQYPQPQQPI	tr|X2KWL3|X2KWL3_WHEAT	tr|X2KWL3|X2KWL3_WHEAT	183	100	113
PQPQPQYPQPQQPISQ	76538992	57707028	77345040	6759299	5943000	4786799.5	21191000	10908996	9633196	42270980	29845002	60014036	16	1859.92	4.985e-59	200.27	402940000	38	PQPQPQYPQPQQPISQ	tr|X2KWL3|X2KWL3_WHEAT	tr|X2KWL3|X2KWL3_WHEAT	184	100	115
PQPQPQYPQPQQPISQQ	598709888	483079968	627949888	27401006	24345010	27132016	78754960	81134992	66470016	162239952	140509968	205889936	17	1987.98	0	216.03	2523600000	50	PQPQPQYPQPQQPISQQ	tr|X2KWL3|X2KWL3_WHEAT	tr|X2KWL3|X2KWL3_WHEAT	185	100	116
PQPQPQYPQPQQPISQQQ	126359936	100479960	140830032	NaN	NaN	NaN	20711002	22074010	22378994	54959024	66362976	65228004	18	2116.03	1.5561e-60	122.7	619390000	35	PQPQPQYPQPQQPISQQQ	tr|X2KWL3|X2KWL3_WHEAT	tr|X2KWL3|X2KWL3_WHEAT	186	100	117
PQPQPQYPQPQQPISQQQAQ	81439016	54292016	82916984	NaN	NaN	NaN	NaN	NaN	NaN	19300988	NaN	19803002	20	2315.13	0.0027352	75.239	257750000	12	PQPQPQYPQPQQPISQQQAQ	tr|X2KWL3|X2KWL3_WHEAT	tr|X2KWL3|X2KWL3_WHEAT	187	100	119
PQPQQPIPVQPQ	112129976	77823016	100150000	NaN	286590144	306390016	NaN	NaN	NaN	195709936	NaN	291270144	12	1355.72	0.0097154	156.75	1370100000	12	PQPQQPIPVQPQ	tr|A0A060N0S6|A0A060N0S6_WHEAT	tr|A0A060N0S6|A0A060N0S6_WHEAT	189	166	177
PQQPFPQQPQQPFPQQPQQPFPQ	NaN	NaN	NaN	209100016	NaN	NaN	300830048	328339968	308930144	255349904	NaN	11390999	23	2741.34	0.0010537	140.06	1413900000	12	PQQPFPQQPQQPFPQQPQQPFPQ	tr|A0A060N0S6|A0A060N0S6_WHEAT	tr|A0A060N0S6|A0A060N0S6_WHEAT	191	241	263
PQQPHQPQQPYPQ	235029968	111499936	245149936	1182099456	961099648	1077400576	1133300096	1221499904	1214999424	633140032	1411900160	1479899904	13	1571.75	2.1362e-40	214.93	10907000000	53	PQQPHQPQQPYPQ	tr|A0A060N0S6|A0A060N0S6_WHEAT	tr|A0A060N0S6|A0A060N0S6_WHEAT	194	340	352
PQQPHQPQQPYPQQQPY	159910064	125660072	205940032	NaN	NaN	NaN	8387000	9665599	NaN	NaN	29182984	30438986	17	2087.98	0.00187	84.753	569190000	10	PQQPHQPQQPYPQQQPY	tr|A0A060N0S6|A0A060N0S6_WHEAT	tr|A0A060N0S6|A0A060N0S6_WHEAT	195	340	356
PQQPLPQEQLPQQH	351680096	289640064	382889792	6401598	5818499	NaN	17641008	32318012	32701996	41828024	46367968	90215040	14	1666.84	2.9568e-101	158.79	1297500000	26	PQQPLPQEQLPQQH	tr|I7KM78|I7KM78_WHEAT	tr|I7KM78|I7KM78_WHEAT	196	82	95
PQQPQQPFPLQPQQPFPQQPQQPFPQPQQP	113489992	19764998	128430008	NaN	NaN	NaN	50947992	78229040	51693988	143459984	31934990	184110112	30	3529.75	2.6235e-09	107.75	802070000	20	PQQPQQPFPLQPQQPFPQQPQQPFPQPQQP	tr|A0A060N0S6|A0A060N0S6_WHEAT	tr|A0A060N0S6|A0A060N0S6_WHEAT	197	142	171
PQQPQQPFPQPQLPFPQ	NaN	14912995	21265992	NaN	NaN	NaN	NaN	NaN	NaN	NaN	NaN	NaN	17	2001.01	0.0096319	164.64	36179000	2	PQQPQQPFPQPQLPFPQ	tr|A0A060N0S6|A0A060N0S6_WHEAT	tr|A0A060N0S6|A0A060N0S6_WHEAT	198	119	135
PQQPQQPFPQPQLPFPQQSE	78708016	74126008	87703976	NaN	NaN	NaN	NaN	NaN	NaN	NaN	NaN	NaN	20	2345.14	5.714e-152	125.73	240540000	12	PQQPQQPFPQPQLPFPQQSE	tr|A0A060N0S6|A0A060N0S6_WHEAT	tr|A0A060N0S6|A0A060N0S6_WHEAT	199	119	138
PQQPQQPFPQPQLPFPQQSEQ	70697000	NaN	5819299.5	NaN	NaN	NaN	10680998	NaN	10027998	18368004	30514010	29032018	21	2473.2	5.529e-13	99.86	175140000	11	PQQPQQPFPQPQLPFPQQSEQ	tr|A0A060N0S6|A0A060N0S6_WHEAT	tr|A0A060N0S6|A0A060N0S6_WHEAT	200	119	139
PQQPQQPFPQPQQPIPVQPQ	219449888	182890080	264169840	219859920	14612998	16029997	326660000	328500160	371260224	332489824	447769824	411949792	20	2306.18	7.3347e-153	184.44	3135600000	56	PQQPQQPFPQPQQPIPVQPQ	tr|A0A060N0S6|A0A060N0S6_WHEAT	tr|A0A060N0S6|A0A060N0S6_WHEAT	201	158	177
PQQPQQPFPQQPQQPFPQQPQQPFPL	119760032	87950024	134090024	37741020	39790012	39249984	120339976	NaN	104659952	174379936	255760080	256600016	26	3079.53	3.531e-05	154.84	1370300000	19	PQQPQQPFPQQPQQPFPQQPQQPFPL	tr|A0A060N0S6|A0A060N0S6_WHEAT	tr|A0A060N0S6|A0A060N0S6_WHEAT	204	246	271
PQQPQQPFPQQPQQPFPQQPQQPFPQQPQQPFPL	NaN	NaN	15125996	NaN	NaN	NaN	NaN	NaN	NaN	6464696.5	NaN	9753401	34	4029.99	8.2669e-12	63.085	31344000	3	PQQPQQPFPQQPQQPFPQQPQQPFPQQPQQPFPL	tr|A0A060N0S6|A0A060N0S6_WHEAT	tr|A0A060N0S6|A0A060N0S6_WHEAT	205	238	271
PQQPQQPQQPFPQPQQPFPW	NaN	350219968	NaN	NaN	NaN	NaN	24407014	NaN	NaN	19010990	46475988	NaN	20	2427.18	0.0073759	169.52	440120000	6	PQQPQQPQQPFPQPQQPFPW	tr|A0A060N0S6|A0A060N0S6_WHEAT	tr|A0A060N0S6|A0A060N0S6_WHEAT	206	78	97
PQQPYPQQPYPS	NaN	NaN	NaN	NaN	113150064	118459960	178340016	NaN	NaN	128050064	NaN	197359872	12	1428.67	0.0048405	148.14	735360000	7	PQQPYPQQPYPS	tr|A0A060N0S6|A0A060N0S6_WHEAT	tr|A0A060N0S6|A0A060N0S6_WHEAT	207	26	37
PQQQFPQQSQQPF	NaN	124649920	165520096	NaN	NaN	NaN	33610996	NaN	NaN	50116988	70906024	NaN	13	1586.75	0.0072693	129.38	444800000	6	PQQQFPQQSQQPF	tr|A0A060N0S6|A0A060N0S6_WHEAT	tr|A0A060N0S6|A0A060N0S6_WHEAT	208	50	62
PQQSPEQQQFPQ	118509928	92843032	120539968	NaN	NaN	NaN	20874012	NaN	NaN	10440995	NaN	NaN	12	1440.66	2.2464e-81	190.02	363200000	13	PQQSPEQQQFPQ	tr|Q402I5|Q402I5_WHEAT	tr|Q402I5|Q402I5_WHEAT	211	378	389
PSGQVQWPQ	394270176	356670112	369289856	48171008	50318020	NaN	105940008	107239984	113679960	140209904	243269904	203929952	9	1025.49	6.8293e-21	147.16	2133000000	20	PSGQVQWPQ	tr|B6UKQ8|B6UKQ8_WHEAT	tr|B6UKQ8|B6UKQ8_WHEAT	215	25	33
PSQLPY	22668012	28260004	30106002	NaN	NaN	NaN	NaN	NaN	NaN	6916199.5	NaN	15113003	6	703.354	0.010067	81.716	103060000	8	PSQLPY	tr|A0A1K0ISY1|A0A1K0ISY1_WHEAT	tr|A0A1K0ISY1|A0A1K0ISY1_WHEAT	216	70	75
PSQQPFPTPQ	570139776	412169856	480439936	NaN	NaN	NaN	NaN	NaN	NaN	62104032	NaN	99914064	10	1125.55	0.013759	112.84	1624800000	8	PSQQPFPTPQ	tr|A0A060N0S6|A0A060N0S6_WHEAT	tr|A0A060N0S6|A0A060N0S6_WHEAT	218	42	51
PSQQQPQEQVPL	197430064	142139968	189159936	NaN	NaN	NaN	NaN	NaN	NaN	53719968	NaN	71428024	12	1377.69	0.0078758	110.76	653880000	10	PSQQQPQEQVPL	tr|X2KWL3|X2KWL3_WHEAT;sp|P18573|GDA9_WHEAT;tr|A0A023WHE7|A0A023WHE7_WHEAT;tr|A0A1K0ISY1|A0A1K0ISY1_WHEAT;tr|J7HZV9|J7HZV9_WHEAT	sp|P18573|GDA9_WHEAT	219	33	44
PWQPQQPFPQTQ	56829008	40627984	50912976	NaN	NaN	NaN	NaN	NaN	NaN	6797700	NaN	NaN	12	1480.71	7.6242e-14	122.28	155170000	7	PWQPQQPFPQTQ	tr|A0A060N0S6|A0A060N0S6_WHEAT	tr|A0A060N0S6|A0A060N0S6_WHEAT	221	96	107
QAQLPF	22587986	22937006	26686014	NaN	NaN	NaN	NaN	NaN	NaN	NaN	NaN	NaN	6	702.37	0.0058306	81.525	72211000	6	QAQLPF	tr|B6UKQ8|B6UKQ8_WHEAT	tr|B6UKQ8|B6UKQ8_WHEAT	222	92	97
QEMPMQPQ	NaN	NaN	NaN	NaN	20102000	17642010	28871984	NaN	NaN	19363990	NaN	31005988	8	987.415	0.00062034	97.602	116990000	6	QEMPMQPQ	tr|I7KM78|I7KM78_WHEAT	tr|I7KM78|I7KM78_WHEAT	224	264	271
QFPGQQEQFPPQQPY	9216101	NaN	10137999	NaN	NaN	NaN	NaN	NaN	NaN	NaN	NaN	NaN	15	1817.84	0.0047894	82.749	19355000	5	QFPGQQEQFPPQQPY	tr|X2KWL3|X2KWL3_WHEAT	tr|X2KWL3|X2KWL3_WHEAT	226	49	63
QFPGQQEQFPPQQPYPH	24675986	29425004	54061024	NaN	NaN	NaN	NaN	NaN	NaN	NaN	NaN	NaN	17	2051.95	0.0043524	80.507	108160000	15	QFPGQQEQFPPQQPYPH	tr|X2KWL3|X2KWL3_WHEAT	tr|X2KWL3|X2KWL3_WHEAT	227	49	65
QFPGQQQPFPPQQPY	102209944	161559936	174739952	111339960	119120032	125219936	97439024	94356040	96670040	100259952	NaN	130960088	15	1785.85	2.7341e-06	119.75	1313900000	120	QFPGQQQPFPPQQPY	tr|A0A1K0IT05|A0A1K0IT05_WHEAT;sp|P18573|GDA9_WHEAT;tr|J7HZV9|J7HZV9_WHEAT	sp|P18573|GDA9_WHEAT	228	49	63
QFPGQQQPFPPQQPYPQPQPF	119879952	92997944	119859984	21129008	23957012	20499012	41378000	46213992	43585996	43183004	64460996	73160000	21	2480.19	6.5466e-06	82.865	710310000	60	QFPGQQQPFPPQQPYPQPQPF	sp|P18573|GDA9_WHEAT;tr|J7HZV9|J7HZV9_WHEAT	sp|P18573|GDA9_WHEAT	229	49	69
QFPGQQQPFPPQQPYPQPQPFPS	NaN	NaN	NaN	NaN	23942984	25055016	57188976	59340964	52935984	49512020	74043048	69036016	23	2664.28	0.00055668	70.538	411060000	46	QFPGQQQPFPPQQPYPQPQPFPS	sp|P18573|GDA9_WHEAT;tr|J7HZV9|J7HZV9_WHEAT	sp|P18573|GDA9_WHEAT	230	49	71
QFPQQQEFPQQQFPQQQF	34029996	28275998	38542004	NaN	NaN	NaN	NaN	NaN	NaN	NaN	NaN	NaN	18	2307.07	0.00052517	130.72	100850000	7	QFPQQQEFPQQQFPQQQF	tr|Q402I5|Q402I5_WHEAT	tr|Q402I5|Q402I5_WHEAT	231	321	338
QGIIQPQQPAQL	NaN	96319984	118890008	NaN	NaN	NaN	NaN	NaN	NaN	180280096	NaN	NaN	12	1319.72	1.1556e-08	146.58	395500000	6	QGIIQPQQPAQL	tr|Q94G91|Q94G91_WHEAT	tr|Q94G91|Q94G91_WHEAT	233	276	287
QGIIQPQQPAQY	NaN	NaN	NaN	NaN	NaN	NaN	NaN	NaN	NaN	35736020	NaN	51542968	12	1369.7	0.0074408	104.06	87279000	3	QGIIQPQQPAQY	tr|B6UKQ8|B6UKQ8_WHEAT	tr|B6UKQ8|B6UKQ8_WHEAT	234	234	245
QGQGIIQPQQPAQL	NaN	18735996	25265006	NaN	NaN	NaN	46765984	45607992	NaN	150939936	182509888	172769936	14	1504.8	3.7093e-141	174.02	642590000	10	QGQGIIQPQQPAQL	tr|Q94G91|Q94G91_WHEAT	tr|Q94G91|Q94G91_WHEAT	236	274	287
QGQGIIQPQQPAQY	NaN	NaN	NaN	NaN	NaN	NaN	NaN	30200002	NaN	88580976	NaN	100939984	14	1554.78	2.0297e-54	150.27	219720000	5	QGQGIIQPQQPAQY	tr|B6UKQ8|B6UKQ8_WHEAT	tr|B6UKQ8|B6UKQ8_WHEAT	237	232	245
QIIPQQPQQPFPL	NaN	287610048	350259776	92259016	NaN	NaN	206969872	215569888	214390096	243179872	407289824	370080160	13	1532.84	0.00069129	120.12	2387600000	17	QIIPQQPQQPFPL	tr|A0A060N0S6|A0A060N0S6_WHEAT	tr|A0A060N0S6|A0A060N0S6_WHEAT	238	139	151
QLAQIPEQ	22278006	31591988	26948016	NaN	NaN	NaN	NaN	NaN	NaN	NaN	NaN	NaN	8	925.487	1.0382e-05	114.19	80818000	6	QLAQIPEQ	tr|D2KFH2|D2KFH2_WHEAT	tr|D2KFH2|D2KFH2_WHEAT	241	23	30
QLDQGW	NaN	NaN	NaN	6563701	38127992	NaN	NaN	NaN	NaN	56056984	NaN	NaN	6	745.34	3.5997e-19	139.01	100750000	3	QLDQGW	tr|D2KFG9|D2KFG9_WHEAT;tr|D2KFG8|D2KFG8_WHEAT	tr|D2KFG9|D2KFG9_WHEAT	243	155	160
QLFPELQQPIPQ	20947992	19242998	21925008	NaN	NaN	NaN	NaN	NaN	NaN	NaN	NaN	NaN	12	1436.77	0.0012397	164.96	62116000	3	QLFPELQQPIPQ	tr|A0A060N0S6|A0A060N0S6_WHEAT	tr|A0A060N0S6|A0A060N0S6_WHEAT	244	196	207
QLFPELQQPIPQQPQQPF	319439808	253460016	319850176	NaN	NaN	NaN	NaN	NaN	NaN	NaN	NaN	NaN	18	2162.12	1.7284e-74	149.49	892750000	11	QLFPELQQPIPQQPQQPF	tr|A0A060N0S6|A0A060N0S6_WHEAT	tr|A0A060N0S6|A0A060N0S6_WHEAT	245	196	213
QLFPELQQPIPQQPQQPFP	NaN	5110497.5	7840703.5	NaN	NaN	NaN	NaN	NaN	NaN	NaN	NaN	NaN	19	2259.17	0.0073433	56.851	12951000	2	QLFPELQQPIPQQPQQPFP	tr|A0A060N0S6|A0A060N0S6_WHEAT	tr|A0A060N0S6|A0A060N0S6_WHEAT	246	196	214
QLFPELQQPIPQQPQQPFPL	419060096	366349792	52535996	NaN	NaN	NaN	NaN	NaN	NaN	NaN	NaN	NaN	20	2372.25	8.8574e-11	138.42	837950000	10	QLFPELQQPIPQQPQQPFPL	tr|A0A060N0S6|A0A060N0S6_WHEAT	tr|A0A060N0S6|A0A060N0S6_WHEAT	247	196	215
QLPQFE	NaN	15725004	NaN	NaN	NaN	NaN	678370304	150589920	NaN	123140048	16186010	1037800448	6	760.376	0.0084182	128.82	2021800000	9	QLPQFE	tr|A0A1K0IT05|A0A1K0IT05_WHEAT;sp|P18573|GDA9_WHEAT;tr|A0A023WHE7|A0A023WHE7_WHEAT;tr|A0A1K0ISY1|A0A1K0ISY1_WHEAT;tr|J7HZV9|J7HZV9_WHEAT	sp|P18573|GDA9_WHEAT	248	269	274
QLPQFEEIR	638029632	5673396736	583469824	205439936	204279936	2345999872	407370048	460479776	466849952	415109792	736099776	718589824	9	1158.6	9.7986e-41	152.63	12855000000	43	QLPQFEEIR	tr|A0A1K0IT05|A0A1K0IT05_WHEAT;sp|P18573|GDA9_WHEAT;tr|A0A023WHE7|A0A023WHE7_WHEAT;tr|A0A1K0ISY1|A0A1K0ISY1_WHEAT	sp|P18573|GDA9_WHEAT	249	269	277
QLPQFEEIRN	NaN	140670000	162220000	NaN	NaN	NaN	NaN	NaN	NaN	NaN	NaN	NaN	10	1272.65	0.012196	107.47	302890000	4	QLPQFEEIRN	tr|A0A1K0IT05|A0A1K0IT05_WHEAT;sp|P18573|GDA9_WHEAT;tr|A0A023WHE7|A0A023WHE7_WHEAT;tr|A0A1K0ISY1|A0A1K0ISY1_WHEAT	sp|P18573|GDA9_WHEAT	250	269	278
QLPQFQEIR	NaN	NaN	147450000	NaN	NaN	NaN	NaN	NaN	NaN	53238972	NaN	91909976	9	1157.62	1.753e-14	133.55	292600000	3	QLPQFQEIR	tr|X2KWL3|X2KWL3_WHEAT	tr|X2KWL3|X2KWL3_WHEAT	251	241	249
QLQNPSQQQPQEQVPL	229260000	194140000	266720096	NaN	NaN	NaN	NaN	NaN	NaN	NaN	NaN	NaN	16	1860.93	8.04e-73	163.9	690120000	15	QLQNPSQQQPQEQVPL	tr|J7HZV9|J7HZV9_WHEAT	tr|J7HZV9|J7HZV9_WHEAT	252	29	44
QLQPFPQPQLP	47737992	69921960	91600040	NaN	NaN	NaN	NaN	NaN	NaN	NaN	NaN	NaN	11	1291.69	0.0030584	129.68	209260000	5	QLQPFPQPQLP	tr|A0A1K0IT05|A0A1K0IT05_WHEAT;sp|P18573|GDA9_WHEAT;tr|A0A1K0ISY1|A0A1K0ISY1_WHEAT;tr|J7HZV9|J7HZV9_WHEAT	sp|P18573|GDA9_WHEAT	253	77	87
QLQPFPQPQLPY	1632900480	1464500480	1586600320	NaN	NaN	NaN	NaN	NaN	NaN	77127032	144060016	NaN	12	1454.76	0.0044798	178.65	4905100000	12	QLQPFPQPQLPY	tr|A0A1K0IT05|A0A1K0IT05_WHEAT;sp|P18573|GDA9_WHEAT;tr|A0A1K0ISY1|A0A1K0ISY1_WHEAT;tr|J7HZV9|J7HZV9_WHEAT	sp|P18573|GDA9_WHEAT	254	77	88
QLQPFPQPQLPYPQPQLPY	189670048	158049968	182909904	NaN	NaN	NaN	NaN	NaN	NaN	NaN	NaN	NaN	19	2278.18	3.4639e-26	163.9	530630000	11	QLQPFPQPQLPYPQPQLPY	tr|A0A1K0IT05|A0A1K0IT05_WHEAT;sp|P18573|GDA9_WHEAT	sp|P18573|GDA9_WHEAT	255	77	95
QLQPFPQPQLPYPQPQLPYPQPQLPYPQPQPF	270849920	380530048	646439680	NaN	NaN	NaN	NaN	NaN	NaN	NaN	NaN	NaN	32	3795.95	3.687e-36	98.491	1297800000	15	QLQPFPQPQLPYPQPQLPYPQPQLPYPQPQPF	sp|P18573|GDA9_WHEAT	sp|P18573|GDA9_WHEAT	259	77	108
QLQPFPQPQLPYPQPQLPYPQPQPF	337770176	316939776	380640224	NaN	NaN	NaN	NaN	NaN	NaN	9721706	26699988	29660990	25	2972.52	2.2239e-128	114.75	1101400000	16	QLQPFPQPQLPYPQPQLPYPQPQPF	tr|A0A1K0IT05|A0A1K0IT05_WHEAT	tr|A0A1K0IT05|A0A1K0IT05_WHEAT	260	77	101
QLQPFPQPQLPYPQPQPF	621289920	201799904	671130304	NaN	NaN	NaN	NaN	NaN	NaN	13723998	51579028	17570992	18	2149.1	6.5775e-107	181.44	1577100000	20	QLQPFPQPQLPYPQPQPF	tr|J7HZV9|J7HZV9_WHEAT	tr|J7HZV9|J7HZV9_WHEAT	261	77	94
QLVQGQGIIQPQQPAQ	44761004	64609028	75831016	NaN	NaN	NaN	NaN	NaN	NaN	NaN	NaN	NaN	16	1731.93	1.0848e-46	150.61	185200000	9	QLVQGQGIIQPQQPAQ	tr|B6UKQ8|B6UKQ8_WHEAT	tr|B6UKQ8|B6UKQ8_WHEAT	264	229	244
QLVQGQGIIQPQQPAQY	216929904	171030000	226940080	NaN	NaN	NaN	NaN	NaN	NaN	NaN	NaN	NaN	17	1894.99	8.3091e-146	193.83	614890000	18	QLVQGQGIIQPQQPAQY	tr|B6UKQ8|B6UKQ8_WHEAT	tr|B6UKQ8|B6UKQ8_WHEAT	265	229	245
QNPSQQQPQEQVPL	193750000	143409920	200740064	220359872	184969888	205710096	350689760	274240192	318370176	394629984	NaN	561589760	14	1619.79	2.3353e-11	122.96	3048400000	20	QNPSQQQPQEQVPL	tr|X2KWL3|X2KWL3_WHEAT;sp|P18573|GDA9_WHEAT;tr|A0A023WHE7|A0A023WHE7_WHEAT;tr|A0A1K0ISY1|A0A1K0ISY1_WHEAT;tr|J7HZV9|J7HZV9_WHEAT	sp|P18573|GDA9_WHEAT	267	31	44
QPFPPQQPYPQPQPFPS	NaN	NaN	NaN	43677020	42429992	46302972	39879016	41363012	43010024	26813008	18263010	33589008	17	1978.96	0.0036401	140.3	335330000	80	QPFPPQQPYPQPQPFPS	sp|P18573|GDA9_WHEAT;tr|A0A023WHE7|A0A023WHE7_WHEAT;tr|A0A1K0ISY1|A0A1K0ISY1_WHEAT;tr|J7HZV9|J7HZV9_WHEAT	sp|P18573|GDA9_WHEAT	270	55	71
QPFPQPQLPY	NaN	314170112	NaN	NaN	NaN	NaN	NaN	NaN	NaN	431690176	NaN	747219712	10	1213.61	0.012617	124.34	1493100000	4	QPFPQPQLPY	tr|A0A1K0IT05|A0A1K0IT05_WHEAT;sp|P18573|GDA9_WHEAT;tr|A0A1K0ISY1|A0A1K0ISY1_WHEAT;tr|J7HZV9|J7HZV9_WHEAT	sp|P18573|GDA9_WHEAT	271	79	88
QPFPQPQLPYPQPQLPY	45238012	34135980	45131024	NaN	NaN	NaN	44332024	25137000	45732012	68261040	145960064	136500064	17	2037.04	3.491e-06	137.98	602970000	30	QPFPQPQLPYPQPQLPY	tr|A0A1K0IT05|A0A1K0IT05_WHEAT;sp|P18573|GDA9_WHEAT	sp|P18573|GDA9_WHEAT	272	79	95
QPFPQPQLPYPQPQLPYPQPQ	NaN	NaN	NaN	NaN	NaN	NaN	16011994	17691994	NaN	11116994	24472994	23007010	21	2487.26	0.0027178	82.877	92301000	6	QPFPQPQLPYPQPQLPYPQPQ	tr|A0A1K0IT05|A0A1K0IT05_WHEAT;sp|P18573|GDA9_WHEAT	sp|P18573|GDA9_WHEAT	273	79	99
QPFPQPQLPYPQPQLPYPQPQLPY	23522986	16996990	NaN	NaN	NaN	NaN	NaN	NaN	NaN	33713000	NaN	NaN	24	2860.46	5.8991e-05	73.294	74233000	4	QPFPQPQLPYPQPQLPYPQPQLPY	sp|P18573|GDA9_WHEAT	sp|P18573|GDA9_WHEAT	274	79	102
QPFPQPQLPYPQPQLPYPQPQLPYPQPQPF	31752992	67948960	43838020	NaN	NaN	NaN	NaN	NaN	NaN	155660032	174870064	249530000	30	3554.8	4.2743e-09	103.53	723590000	15	QPFPQPQLPYPQPQLPYPQPQLPYPQPQPF	sp|P18573|GDA9_WHEAT	sp|P18573|GDA9_WHEAT	275	79	108
QPFPQPQLPYPQPQLPYPQPQPF	86183968	9410999	92571064	NaN	NaN	NaN	24638008	51830032	NaN	125070032	258989856	279660096	23	2731.38	2.8251e-19	122.22	928360000	20	QPFPQPQLPYPQPQLPYPQPQPF	tr|A0A1K0IT05|A0A1K0IT05_WHEAT	tr|A0A1K0IT05|A0A1K0IT05_WHEAT	276	79	101
QPFPQPQLPYPQPQPF	203030096	54582992	227300112	NaN	NaN	NaN	47138988	177770096	NaN	89394984	240920000	237570112	16	1907.96	1.9125e-11	170.47	1277700000	24	QPFPQPQLPYPQPQPF	tr|J7HZV9|J7HZV9_WHEAT	tr|J7HZV9|J7HZV9_WHEAT	277	79	94
QPFPQPQQPIPVQPQ	NaN	NaN	NaN	NaN	54634036	57656012	94455008	NaN	NaN	53064980	NaN	NaN	15	1727.9	0.0048737	156.83	259810000	6	QPFPQPQQPIPVQPQ	tr|A0A060N0S6|A0A060N0S6_WHEAT	tr|A0A060N0S6|A0A060N0S6_WHEAT	280	163	177
QPFPQQPH	NaN	NaN	NaN	29064008	27159004	29476984	47474028	39493012	43992980	23379994	NaN	NaN	8	977.472	3.8762e-06	94.669	240040000	11	QPFPQQPH	tr|A0A060N0S6|A0A060N0S6_WHEAT	tr|A0A060N0S6|A0A060N0S6_WHEAT	281	337	344
QPFPQQPHQPQQPYPQ	NaN	NaN	NaN	156649952	132529920	452970176	367060032	927209792	327640096	318560064	542760128	1690401024	16	1943.93	0.0011742	176.48	4915800000	31	QPFPQQPHQPQQPYPQ	tr|A0A060N0S6|A0A060N0S6_WHEAT	tr|A0A060N0S6|A0A060N0S6_WHEAT	282	337	352
QPFPQQPQQPFPL	NaN	NaN	NaN	NaN	110890000	142860000	NaN	204499904	NaN	130059928	NaN	NaN	13	1550.79	0.0097952	160.88	588320000	5	QPFPQQPQQPFPL	tr|A0A060N0S6|A0A060N0S6_WHEAT	tr|A0A060N0S6|A0A060N0S6_WHEAT	283	259	271
QPFPQQPQQPFPQPQQPIPVQPQ	NaN	NaN	NaN	102269960	116030008	109799968	375090176	411960128	508660128	615899648	687910208	739200000	23	2678.36	0.00017138	213.99	3666800000	28	QPFPQQPQQPFPQPQQPIPVQPQ	tr|A0A060N0S6|A0A060N0S6_WHEAT	tr|A0A060N0S6|A0A060N0S6_WHEAT	284	155	177
QPFPQQPQQPFPQQPQQPF	NaN	NaN	NaN	NaN	7926198.5	NaN	NaN	NaN	NaN	26711004	NaN	56392000	19	2291.11	0.0073549	147.37	91029000	3	QPFPQQPQQPFPQQPQQPF	tr|A0A060N0S6|A0A060N0S6_WHEAT	tr|A0A060N0S6|A0A060N0S6_WHEAT	285	243	261
QPFPQQPQQPFPQQPQQPFPQQPQQPF	NaN	NaN	NaN	NaN	NaN	NaN	NaN	6905199.5	NaN	10020006	13275000	13725994	27	3241.57	4.9147e-06	109.05	43926000	5	QPFPQQPQQPFPQQPQQPFPQQPQQPF	tr|A0A060N0S6|A0A060N0S6_WHEAT	tr|A0A060N0S6|A0A060N0S6_WHEAT	287	243	269
QPFPQQPQQPFPQQPQQPFPQQPQQPFPL	NaN	NaN	NaN	NaN	NaN	5199702	54280032	61676016	23959008	58039016	134029944	116660040	29	3451.71	6.3873e-60	142.45	453840000	20	QPFPQQPQQPFPQQPQQPFPQQPQQPFPL	tr|A0A060N0S6|A0A060N0S6_WHEAT	tr|A0A060N0S6|A0A060N0S6_WHEAT	288	243	271
QPFPQQPQQPQQPFPQPQQPF	NaN	NaN	NaN	NaN	NaN	NaN	NaN	NaN	NaN	111599928	NaN	156160096	21	2516.22	0.0019265	151.48	267760000	4	QPFPQQPQQPQQPFPQPQQPF	tr|A0A060N0S6|A0A060N0S6_WHEAT	tr|A0A060N0S6|A0A060N0S6_WHEAT	289	75	95
QPFPQQPQQPQQPFPQPQQPFPW	22640996	18416002	24375992	74690968	75967992	83382976	487829952	557339712	410759840	913690240	495689984	552819968	23	2799.36	3.1673e-60	281.73	3717600000	69	QPFPQQPQQPQQPFPQPQQPFPW	tr|A0A060N0S6|A0A060N0S6_WHEAT	tr|A0A060N0S6|A0A060N0S6_WHEAT	290	75	97
QPIPQQPQQPFPL	NaN	NaN	NaN	42496012	35650984	39223992	71521000	NaN	NaN	54632012	81085984	77984000	13	1516.8	1.4267e-05	146.81	402590000	8	QPIPQQPQQPFPL	tr|A0A060N0S6|A0A060N0S6_WHEAT	tr|A0A060N0S6|A0A060N0S6_WHEAT	293	203	215
QPQNPSQQQPQEQVPL	71990968	38955984	61664032	NaN	NaN	NaN	13137003	9482099	NaN	39166992	31648006	30369004	16	1844.9	5.2692e-21	164.64	296410000	17	QPQNPSQQQPQEQVPL	tr|X2KWL3|X2KWL3_WHEAT;sp|P18573|GDA9_WHEAT;tr|A0A023WHE7|A0A023WHE7_WHEAT;tr|A0A1K0ISY1|A0A1K0ISY1_WHEAT	sp|P18573|GDA9_WHEAT	296	29	44
QPQQPFPQQPQQPFPQPQLPFPQQSE	27828000	23565008	38173992	NaN	NaN	NaN	NaN	NaN	NaN	NaN	NaN	NaN	26	3070.49	1.1753e-05	86.182	89568000	6	QPQQPFPQQPQQPFPQPQLPFPQQSE	tr|A0A060N0S6|A0A060N0S6_WHEAT	tr|A0A060N0S6|A0A060N0S6_WHEAT	300	113	138
QPQQPFPQQPQQPFPQPQLPFPQQSEQ	33913988	18637990	45139972	NaN	NaN	NaN	NaN	NaN	NaN	NaN	NaN	NaN	27	3198.55	1.0955e-23	101.3	97692000	8	QPQQPFPQQPQQPFPQPQLPFPQQSEQ	tr|A0A060N0S6|A0A060N0S6_WHEAT	tr|A0A060N0S6|A0A060N0S6_WHEAT	301	113	139
QPQQPFPQQPQQPFPQPQQPIPVQPQ	344640160	257430144	342860032	NaN	NaN	NaN	4691200.5	NaN	NaN	40998024	42398984	42305980	26	3031.53	8.7254e-82	163.91	1075300000	28	QPQQPFPQQPQQPFPQPQQPIPVQPQ	tr|A0A060N0S6|A0A060N0S6_WHEAT	tr|A0A060N0S6|A0A060N0S6_WHEAT	302	152	177
QPQQPFPQQPQQPFPQQPQQPF	101650024	75423984	112100032	NaN	NaN	NaN	NaN	NaN	NaN	23940010	NaN	24248002	22	2644.28	1.8131e-05	148.56	337360000	11	QPQQPFPQQPQQPFPQQPQQPF	tr|A0A060N0S6|A0A060N0S6_WHEAT	tr|A0A060N0S6|A0A060N0S6_WHEAT	304	240	261
QPQQPFPQQPQQPQQPFPQPQQPF	90334984	78466968	107630016	NaN	NaN	NaN	NaN	NaN	NaN	NaN	NaN	NaN	24	2869.39	0.00032757	205.62	276440000	3	QPQQPFPQQPQQPQQPFPQPQQPF	tr|A0A060N0S6|A0A060N0S6_WHEAT	tr|A0A060N0S6|A0A060N0S6_WHEAT	305	72	95
QPQQPFPQQPQQPQQPFPQPQQPFP	17563004	24489986	39554984	NaN	NaN	NaN	NaN	NaN	NaN	NaN	NaN	NaN	25	2966.45	2.3726e-05	117.37	81609000	11	QPQQPFPQQPQQPQQPFPQPQQPFP	tr|A0A060N0S6|A0A060N0S6_WHEAT	tr|A0A060N0S6|A0A060N0S6_WHEAT	306	72	96
QPQQPFPQQPQQPQQPFPQPQQPFPW	1042700608	859060480	1291599744	NaN	NaN	NaN	NaN	NaN	NaN	29438000	37101000	40726992	26	3152.53	9.7622e-31	191.06	3300600000	42	QPQQPFPQQPQQPQQPFPQPQQPFPW	tr|A0A060N0S6|A0A060N0S6_WHEAT	tr|A0A060N0S6|A0A060N0S6_WHEAT	307	72	97
QPQQQVPQPQQPQQPF	NaN	NaN	NaN	NaN	NaN	NaN	7544503	NaN	8509401	19482988	92840944	86119952	16	1901.94	5.0093e-37	155.06	214500000	14	QPQQQVPQPQQPQQPF	tr|Q94G91|Q94G91_WHEAT	tr|Q94G91|Q94G91_WHEAT	309	62	77
QPSQQNPQAQGSF	41202988	30061020	39603020	NaN	NaN	NaN	NaN	NaN	NaN	NaN	NaN	NaN	13	1415.64	0.0032382	172.88	110870000	5	QPSQQNPQAQGSF	tr|J7HZV9|J7HZV9_WHEAT	tr|J7HZV9|J7HZV9_WHEAT	310	237	249
QPSQQNPQAQGSVQPQ	1300100608	810330368	1526800000	NaN	NaN	NaN	NaN	NaN	NaN	NaN	NaN	NaN	16	1720.81	1.7164e-88	217.14	3637200000	18	QPSQQNPQAQGSVQPQ	tr|A0A1K0IT05|A0A1K0IT05_WHEAT;sp|P18573|GDA9_WHEAT	sp|P18573|GDA9_WHEAT	311	253	268
QPSQQNPQAQGSVQPQQLPQFEEIR	48808996	40747996	52206972	NaN	NaN	NaN	NaN	NaN	NaN	NaN	NaN	NaN	25	2861.41	4.7678e-81	136.56	141760000	8	QPSQQNPQAQGSVQPQQLPQFEEIR	tr|A0A1K0IT05|A0A1K0IT05_WHEAT;sp|P18573|GDA9_WHEAT	sp|P18573|GDA9_WHEAT	312	253	277
QPYPPQEPQQPL	NaN	NaN	NaN	123449920	NaN	NaN	100250016	104470008	NaN	110170032	NaN	NaN	12	1420.7	0.0013921	141.52	438340000	11	QPYPPQEPQQPL	tr|I7KM78|I7KM78_WHEAT	tr|I7KM78|I7KM78_WHEAT	314	47	58
QQEFPQQQFPQQQF	14205994	NaN	33147990	NaN	NaN	NaN	NaN	NaN	NaN	NaN	NaN	NaN	14	1806.83	0.0073517	182.64	47353000	2	QQEFPQQQFPQQQF	tr|Q402I5|Q402I5_WHEAT	tr|Q402I5|Q402I5_WHEAT	315	325	338
QQEQQQGIQIL	96045952	76050992	20217992	14135009	15046992	NaN	31289012	29585012	NaN	NaN	NaN	49178004	11	1311.68	2.7242e-155	175.38	331550000	9	QQEQQQGIQIL	tr|B6UKQ8|B6UKQ8_WHEAT	tr|B6UKQ8|B6UKQ8_WHEAT	317	214	224
QQFPGQQQPFPPQQPY	24679998	22663008	26763992	113909992	105459992	119600064	137009920	143059968	153170096	164510000	216669920	220209888	16	1913.91	5.7723e-146	179.1	1447700000	339	QQFPGQQQPFPPQQPY	tr|A0A1K0IT05|A0A1K0IT05_WHEAT;sp|P18573|GDA9_WHEAT;tr|J7HZV9|J7HZV9_WHEAT	sp|P18573|GDA9_WHEAT	319	48	63
QQFPGQQQPFPPQQPYPQ	NaN	NaN	NaN	NaN	NaN	NaN	18995990	18722006	22871992	22239014	NaN	NaN	18	2139.02	0.0029206	68.173	97587000	26	QQFPGQQQPFPPQQPYPQ	tr|A0A1K0IT05|A0A1K0IT05_WHEAT;sp|P18573|GDA9_WHEAT;tr|J7HZV9|J7HZV9_WHEAT	sp|P18573|GDA9_WHEAT	320	48	65
QQFPGQQQPFPPQQPYPQPQPF	15483003	13655006	17281996	21296012	19679006	20715986	42126984	44556012	39350000	52586028	67806008	73848016	22	2608.25	7.2576e-24	74.618	428380000	140	QQFPGQQQPFPPQQPYPQPQPF	sp|P18573|GDA9_WHEAT;tr|J7HZV9|J7HZV9_WHEAT	sp|P18573|GDA9_WHEAT	321	48	69
QQFPGQQQPFPPQQPYPQPQPFPS	NaN	NaN	NaN	NaN	NaN	NaN	51233980	64799960	50766988	72623040	83596008	91199952	24	2792.33	2.4005e-05	70.917	414220000	48	QQFPGQQQPFPPQQPYPQPQPFPS	sp|P18573|GDA9_WHEAT;tr|J7HZV9|J7HZV9_WHEAT	sp|P18573|GDA9_WHEAT	322	48	71
QQFPIPYPPQQS	NaN	NaN	NaN	156170000	140060032	149829920	210220128	203479936	NaN	197809952	223009904	223360144	12	1428.7	0.0028067	131.62	1503900000	79	QQFPIPYPPQQS	tr|Q402I5|Q402I5_WHEAT	tr|Q402I5|Q402I5_WHEAT	324	403	414
QQFPIPYPPQQSEEPSPY	14064993	11662997	16019002	NaN	NaN	NaN	NaN	NaN	NaN	NaN	NaN	NaN	18	2130.99	6.3746e-10	99.283	41747000	7	QQFPIPYPPQQSEEPSPY	tr|Q402I5|Q402I5_WHEAT	tr|Q402I5|Q402I5_WHEAT	325	403	420
QQFPQPQQPQQQFPQPQQPQQPFPQPQ	81242968	60603976	87082952	NaN	NaN	NaN	NaN	NaN	NaN	44149012	NaN	NaN	27	3253.57	4.1842e-06	147.35	273080000	5	QQFPQPQQPQQQFPQPQQPQQPFPQPQ	tr|B6UKQ8|B6UKQ8_WHEAT	tr|B6UKQ8|B6UKQ8_WHEAT	327	65	91
QQFPQQQFPQQK	20161006	18097000	18782002	NaN	NaN	NaN	NaN	NaN	NaN	NaN	NaN	NaN	12	1530.76	2.593e-29	161.79	57040000	7	QQFPQQQFPQQK	tr|Q402I5|Q402I5_WHEAT	tr|Q402I5|Q402I5_WHEAT	329	112	123
QQFPQQQPPQQH	39843020	NaN	38049988	NaN	NaN	NaN	43779000	NaN	NaN	NaN	NaN	115260048	12	1489.71	7.8666e-11	209.19	236930000	5	QQFPQQQPPQQH	tr|Q402I5|Q402I5_WHEAT	tr|Q402I5|Q402I5_WHEAT	330	158	169
QQFPQQSQQPF	NaN	97715992	121879952	NaN	NaN	NaN	NaN	NaN	NaN	39435984	NaN	44120012	11	1361.64	6.6004e-08	132.57	303150000	5	QQFPQQSQQPF	tr|A0A060N0S6|A0A060N0S6_WHEAT	tr|A0A060N0S6|A0A060N0S6_WHEAT	331	52	62
QQHNIAHASSQVL	33197988	5812702	7998898	NaN	NaN	NaN	NaN	NaN	NaN	NaN	NaN	NaN	13	1431.72	0.0040771	84.507	47010000	4	QQHNIAHASSQVL	tr|X2KWL3|X2KWL3_WHEAT	tr|X2KWL3|X2KWL3_WHEAT	332	145	157
QQHNIAHGSSQVL	NaN	9727299	14619007	NaN	NaN	NaN	NaN	NaN	NaN	NaN	NaN	NaN	13	1417.71	0.0037865	99.653	24347000	2	QQHNIAHGSSQVL	tr|J7HZV9|J7HZV9_WHEAT	tr|J7HZV9|J7HZV9_WHEAT	333	149	161
QQIFPQ	8022695.5	NaN	7558899.5	NaN	NaN	NaN	NaN	2225598.75	NaN	NaN	NaN	NaN	6	759.392	0.023939	82.141	17807000	3	QQIFPQ	tr|B6UKQ8|B6UKQ8_WHEAT	tr|B6UKQ8|B6UKQ8_WHEAT	335	49	54
QQLFPELQQPIPQQPQQPF	316059808	309599872	64278028	NaN	NaN	NaN	NaN	NaN	NaN	NaN	NaN	NaN	19	2290.17	0.012046	78.548	689940000	3	QQLFPELQQPIPQQPQQPF	tr|A0A060N0S6|A0A060N0S6_WHEAT	tr|A0A060N0S6|A0A060N0S6_WHEAT	337	195	213
QQLPQFEEIR	NaN	NaN	NaN	154369936	122180032	124689976	441700288	418310080	430299840	531410112	810750464	704470464	10	1286.66	9.9084e-77	130.75	3738200000	25	QQLPQFEEIR	tr|A0A1K0IT05|A0A1K0IT05_WHEAT;sp|P18573|GDA9_WHEAT;tr|A0A023WHE7|A0A023WHE7_WHEAT;tr|A0A1K0ISY1|A0A1K0ISY1_WHEAT	sp|P18573|GDA9_WHEAT	338	268	277
QQLPQPQQPQQS	NaN	NaN	NaN	57087976	51904984	56141980	101259968	99518040	101659968	57671032	100519960	100939984	12	1405.69	3.2764e-29	192.91	726710000	16	QQLPQPQQPQQS	tr|Q94G91|Q94G91_WHEAT	tr|Q94G91|Q94G91_WHEAT	339	153	164
QQPFPPQQPYPQPQPF	24109016	20964006	24181990	2801300.75	2760700	2840898.5	56828032	53566000	29614990	67362024	104699952	110800024	16	1922.93	8.7254e-73	185.6	576150000	255	QQPFPPQQPYPQPQPF	sp|P18573|GDA9_WHEAT;tr|A0A023WHE7|A0A023WHE7_WHEAT;tr|A0A1K0ISY1|A0A1K0ISY1_WHEAT;tr|J7HZV9|J7HZV9_WHEAT	sp|P18573|GDA9_WHEAT	343	54	69
QQPFPPQQPYPQPQPFPS	NaN	NaN	NaN	2777400.75	3248198.5	3042398	92800944	94950944	97299992	95331064	113900048	118469976	18	2107.02	6.3102e-10	142.08	703440000	144	QQPFPPQQPYPQPQPFPS	sp|P18573|GDA9_WHEAT;tr|A0A023WHE7|A0A023WHE7_WHEAT;tr|A0A1K0ISY1|A0A1K0ISY1_WHEAT;tr|J7HZV9|J7HZV9_WHEAT	sp|P18573|GDA9_WHEAT	344	54	71
QQPFPQPQQPQQSFPQQQQPLIQPY	NaN	NaN	NaN	NaN	NaN	NaN	NaN	NaN	NaN	NaN	10208004	21618008	25	3004.48	0.0042486	42.317	31826000	2	QQPFPQPQQPQQSFPQQQQPLIQPY	tr|B6UKQ8|B6UKQ8_WHEAT	tr|B6UKQ8|B6UKQ8_WHEAT	345	122	146
QQPFPQQPYPQQPY	NaN	NaN	NaN	NaN	NaN	NaN	65416012	60863968	62077024	70296984	NaN	NaN	14	1744.82	1.905e-05	169.44	258650000	6	QQPFPQQPYPQQPY	tr|A0A060N0S6|A0A060N0S6_WHEAT	tr|A0A060N0S6|A0A060N0S6_WHEAT	348	22	35
QQPFPQQPYPQQPYPS	NaN	NaN	NaN	66529976	86309048	85209056	247829920	178950064	115670080	266320160	211489888	328040128	16	1928.91	3.3583e-36	176.95	1586400000	37	QQPFPQQPYPQQPYPS	tr|A0A060N0S6|A0A060N0S6_WHEAT	tr|A0A060N0S6|A0A060N0S6_WHEAT	349	22	37
QQPHQPQQPYPQ	NaN	NaN	NaN	4721602	NaN	3988998.5	NaN	NaN	NaN	NaN	NaN	NaN	12	1474.7	0.011584	170.22	8710600	2	QQPHQPQQPYPQ	tr|A0A060N0S6|A0A060N0S6_WHEAT	tr|A0A060N0S6|A0A060N0S6_WHEAT	352	341	352
QQPIPQQPQQPFPL	219950048	NaN	228430112	NaN	NaN	310380192	467819968	NaN	NaN	418390272	NaN	551479680	14	1644.86	7.5096e-05	174.41	2196500000	10	QQPIPQQPQQPFPL	tr|A0A060N0S6|A0A060N0S6_WHEAT	tr|A0A060N0S6|A0A060N0S6_WHEAT	353	202	215
QQPPFSQQQQPVLPQQSP	NaN	NaN	NaN	NaN	NaN	NaN	NaN	NaN	NaN	NaN	8154104.5	7693201	18	2061.03	0.0085747	37.042	15847000	2	QQPPFSQQQQPVLPQQSP	sp|P04729|GDB1_WHEAT	sp|P04729|GDB1_WHEAT	354	80	97
QQPPFSQQQQPVLPQQSPF	19545990	17467992	20949988	NaN	NaN	NaN	7557301	8830900	9725306	21060986	NaN	28878016	19	2208.1	1.6565e-33	129.05	134020000	11	QQPPFSQQQQPVLPQQSPF	sp|P04729|GDB1_WHEAT	sp|P04729|GDB1_WHEAT	355	80	98
QQPQEQYPSGQGSF	326020160	226359968	324879968	NaN	NaN	NaN	36487024	32160012	30952990	55039008	73510976	77316000	14	1579.69	2.2159e-11	152.04	1182700000	20	QQPQEQYPSGQGSF	tr|X2KWL3|X2KWL3_WHEAT	tr|X2KWL3|X2KWL3_WHEAT	357	211	224
QQPQQPFPQQPHQPQQPYPQQQPY	8690296	7060397.5	NaN	NaN	NaN	NaN	NaN	NaN	NaN	NaN	NaN	NaN	24	2941.39	0.0004338	54.117	15751000	2	QQPQQPFPQQPHQPQQPYPQQQPY	tr|A0A060N0S6|A0A060N0S6_WHEAT	tr|A0A060N0S6|A0A060N0S6_WHEAT	360	333	356
QQPQQQYPSGQGF	NaN	NaN	23752994	NaN	6857999	8339401	35078996	32487998	32311988	64112020	90592008	93140064	13	1491.67	8.114e-30	153.05	386670000	17	QQPQQQYPSGQGF	tr|J7HZV9|J7HZV9_WHEAT	tr|J7HZV9|J7HZV9_WHEAT	363	223	235
QQPQQQYPSGQGSF	396950144	NaN	435930240	NaN	13046999	NaN	66537980	NaN	NaN	115630016	155820016	NaN	14	1578.71	0.00033259	147.41	1183900000	12	QQPQQQYPSGQGSF	sp|P18573|GDA9_WHEAT	sp|P18573|GDA9_WHEAT	364	239	252
QQPQQSFPQQQQPLI	24983998	17612996	NaN	NaN	NaN	NaN	NaN	NaN	NaN	NaN	NaN	NaN	15	1793.91	0.0056834	98.249	42597000	2	QQPQQSFPQQQQPLI	tr|B6UKQ8|B6UKQ8_WHEAT	tr|B6UKQ8|B6UKQ8_WHEAT	365	129	143
QQPQQTFPQPQQTFP	44607996	31238008	40851992	NaN	NaN	NaN	NaN	NaN	NaN	NaN	NaN	NaN	15	1798.86	0.0044533	92.538	116700000	4	QQPQQTFPQPQQTFP	tr|Q94G91|Q94G91_WHEAT	tr|Q94G91|Q94G91_WHEAT	367	46	60
QQPSSQVSF	116150024	91777992	NaN	NaN	NaN	NaN	NaN	NaN	NaN	NaN	NaN	41313988	9	1006.47	0.00039396	120.62	249240000	3	QQPSSQVSF	tr|A0A023WHE7|A0A023WHE7_WHEAT;tr|A0A1K0ISY1|A0A1K0ISY1_WHEAT	tr|A0A1K0ISY1|A0A1K0ISY1_WHEAT	368	206	214
QQPVLPQQSP	NaN	44070984	NaN	NaN	NaN	1179999360	1173299328	181480080	1170799872	NaN	NaN	968710272	10	1120.59	0.012455	98.523	4718400000	9	QQPVLPQQSP	sp|P04729|GDB1_WHEAT	sp|P04729|GDB1_WHEAT	370	88	97
QQPVLPQQSPF	178499936	767239808	966460160	88809056	373510112	394020032	195150048	860000256	NaN	1379399296	NaN	2102001024	11	1267.66	0.014426	139.97	7305100000	29	QQPVLPQQSPF	sp|P04729|GDB1_WHEAT	sp|P04729|GDB1_WHEAT	371	88	98
QQPVLPQQSPFS	NaN	NaN	NaN	NaN	NaN	NaN	88463008	60386032	62556020	114310072	122899992	181719936	12	1354.69	1.0256e-13	127.68	630330000	15	QQPVLPQQSPFS	sp|P04729|GDB1_WHEAT	sp|P04729|GDB1_WHEAT	372	88	99
QQPVLPQQSPFSQQ	36578984	25998990	35939992	NaN	NaN	NaN	NaN	NaN	NaN	50142968	51639000	16323006	14	1610.81	1.3178e-11	177.78	216620000	10	QQPVLPQQSPFSQQ	sp|P04729|GDB1_WHEAT	sp|P04729|GDB1_WHEAT	373	88	101
QQPYPQPQPFPPQLPYPQ	NaN	NaN	NaN	27118998	28587004	26590996	54880968	58395992	59258020	53709032	68647024	69102040	18	2149.06	9.5216e-29	89.506	446290000	151	QQPYPQPQPFPPQLPYPQ	tr|X2KWL3|X2KWL3_WHEAT	tr|X2KWL3|X2KWL3_WHEAT	375	72	89
QQQFPGQQQPFPPQQPYPQPQPF	9649295	7659102.5	10452002	NaN	NaN	NaN	NaN	NaN	NaN	8462897	14281998	NaN	23	2736.31	0.0027341	49.768	50505000	9	QQQFPGQQQPFPPQQPYPQPQPF	sp|P18573|GDA9_WHEAT	sp|P18573|GDA9_WHEAT	380	47	69
QQQHHQPQQEVQL	96012944	63228016	103859936	NaN	NaN	NaN	NaN	NaN	3645602	9819101	28001010	27442008	13	1626.79	6.2144e-66	161.62	332010000	17	QQQHHQPQQEVQL	tr|D2KFH2|D2KFH2_WHEAT	tr|D2KFH2|D2KFH2_WHEAT	382	45	57
QQQLPQPQQPQQSFPQQQRPFIQ	NaN	NaN	NaN	NaN	11560006	13154991	11639999	NaN	10390004	6647599.5	NaN	NaN	23	2803.42	0.012514	47.915	53391000	5	QQQLPQPQQPQQSFPQQQRPFIQ	tr|Q94G91|Q94G91_WHEAT	tr|Q94G91|Q94G91_WHEAT	385	152	174
QQQPFPPQQPYPQPQPF	NaN	NaN	NaN	1261399.625	1299800.125	1310799.625	14706006	16573009	16788998	9695496	14258000	13414997	17	2050.99	0.0014389	68.972	124160000	52	QQQPFPPQQPYPQPQPF	sp|P18573|GDA9_WHEAT;tr|A0A023WHE7|A0A023WHE7_WHEAT;tr|A0A1K0ISY1|A0A1K0ISY1_WHEAT;tr|J7HZV9|J7HZV9_WHEAT	sp|P18573|GDA9_WHEAT	387	53	69
QQQPFPPQQPYPQPQPFPS	NaN	NaN	NaN	NaN	NaN	NaN	16484006	18837010	NaN	15081008	NaN	19024994	19	2235.07	0.0045904	79.837	69427000	27	QQQPFPPQQPYPQPQPFPS	sp|P18573|GDA9_WHEAT;tr|A0A023WHE7|A0A023WHE7_WHEAT;tr|A0A1K0ISY1|A0A1K0ISY1_WHEAT;tr|J7HZV9|J7HZV9_WHEAT	sp|P18573|GDA9_WHEAT	388	53	71
QQQPFPQQPYPQQPY	9462000	9077700	NaN	NaN	NaN	NaN	NaN	NaN	NaN	NaN	NaN	NaN	15	1872.88	0.018405	70.056	18540000	2	QQQPFPQQPYPQQPY	tr|A0A060N0S6|A0A060N0S6_WHEAT	tr|A0A060N0S6|A0A060N0S6_WHEAT	389	21	35
QQQPQEQVPL	130219936	85841000	NaN	NaN	NaN	NaN	162510000	148630000	153709904	NaN	NaN	358640000	10	1193.6	9.655e-05	135.84	1039500000	6	QQQPQEQVPL	tr|X2KWL3|X2KWL3_WHEAT;sp|P18573|GDA9_WHEAT;tr|A0A023WHE7|A0A023WHE7_WHEAT;tr|A0A1K0ISY1|A0A1K0ISY1_WHEAT;tr|J7HZV9|J7HZV9_WHEAT	sp|P18573|GDA9_WHEAT	395	35	44
QQQPSSQVSF	108619928	92595048	109009936	NaN	NaN	NaN	NaN	NaN	NaN	NaN	NaN	NaN	10	1134.53	0.0013162	114.6	310220000	6	QQQPSSQVSF	tr|A0A023WHE7|A0A023WHE7_WHEAT;tr|A0A1K0ISY1|A0A1K0ISY1_WHEAT	tr|A0A1K0ISY1|A0A1K0ISY1_WHEAT	396	205	214
QQQPSSQVSY	101489952	69569992	91184032	NaN	NaN	NaN	NaN	NaN	NaN	NaN	NaN	NaN	10	1150.53	0.013963	122.13	262240000	3	QQQPSSQVSY	tr|X2KWL3|X2KWL3_WHEAT	tr|X2KWL3|X2KWL3_WHEAT	397	201	210
QQQPVLPQQSP	NaN	NaN	NaN	NaN	427909792	2375101184	513980224	455879776	480809728	171389904	NaN	1949300864	11	1248.65	0.014046	103.83	6374400000	11	QQQPVLPQQSP	sp|P04729|GDB1_WHEAT	sp|P04729|GDB1_WHEAT	398	87	97
QQQPVLPQQSPF	61000028	NaN	NaN	482070016	455270240	481099680	1134199424	988520320	970149568	1331500416	1726199168	1868498816	12	1395.71	0.0078333	138.4	9498500000	38	QQQPVLPQQSPF	sp|P04729|GDB1_WHEAT	sp|P04729|GDB1_WHEAT	399	87	98
QQQQFPGQQQPFP	NaN	13947999	16254998	NaN	NaN	NaN	NaN	NaN	NaN	NaN	NaN	NaN	13	1556.74	0.013554	84.476	30204000	2	QQQQFPGQQQPFP	tr|A0A1K0IT05|A0A1K0IT05_WHEAT;sp|P18573|GDA9_WHEAT	sp|P18573|GDA9_WHEAT	402	46	58
QQQQPSSQVSF	172480080	136190016	169569920	NaN	NaN	NaN	NaN	NaN	NaN	NaN	NaN	24694000	11	1262.59	3.6594e-13	149.65	502940000	7	QQQQPSSQVSF	tr|A0A023WHE7|A0A023WHE7_WHEAT;tr|A0A1K0ISY1|A0A1K0ISY1_WHEAT	tr|A0A1K0ISY1|A0A1K0ISY1_WHEAT	405	204	214
QQQQPSSQVSY	66540004	45188996	64591004	NaN	NaN	NaN	NaN	NaN	NaN	NaN	NaN	NaN	11	1278.58	0.0040627	143.01	176320000	5	QQQQPSSQVSY	tr|X2KWL3|X2KWL3_WHEAT	tr|X2KWL3|X2KWL3_WHEAT	406	200	210
QQQQPVLPQQSP	NaN	NaN	NaN	NaN	10112004	NaN	26250014	23064998	NaN	NaN	NaN	29222016	12	1376.7	5.5926e-05	108.74	88649000	5	QQQQPVLPQQSP	sp|P04729|GDB1_WHEAT	sp|P04729|GDB1_WHEAT	407	86	97
QQQQQPSSQVSY	36546984	22307006	36022004	NaN	NaN	NaN	NaN	NaN	NaN	NaN	NaN	NaN	12	1406.64	0.0045527	157.91	94875000	4	QQQQQPSSQVSY	tr|X2KWL3|X2KWL3_WHEAT	tr|X2KWL3|X2KWL3_WHEAT	410	199	210
QQQRPF	4138801.25	6243201	4400601	NaN	NaN	NaN	NaN	NaN	NaN	NaN	NaN	NaN	6	802.409	0.0058259	110.43	14783000	3	QQQRPF	tr|Q94G91|Q94G91_WHEAT	tr|Q94G91|Q94G91_WHEAT	414	167	172
QQSFPQPQPQQPQQPS	NaN	NaN	NaN	NaN	NaN	NaN	135700080	108070032	102109992	25804998	287930016	453529856	16	1848.88	1.1408e-05	196.11	1113100000	8	QQSFPQPQPQQPQQPS	tr|A0A060N0S6|A0A060N0S6_WHEAT	tr|A0A060N0S6|A0A060N0S6_WHEAT	415	285	300
QQSQQQYPSGQGSF	58107960	38439008	57788032	NaN	NaN	NaN	NaN	NaN	NaN	NaN	NaN	NaN	14	1568.69	2.12e-32	172.88	154340000	5	QQSQQQYPSGQGSF	tr|A0A1K0IT05|A0A1K0IT05_WHEAT	tr|A0A1K0IT05|A0A1K0IT05_WHEAT	416	222	235
QQVPQPQQPQQPF	106380016	NaN	102559984	NaN	611819904	710609600	1269899648	1178899968	NaN	42636024	NaN	2298800640	13	1548.77	3.8942e-81	213.53	6321600000	21	QQVPQPQQPQQPF	tr|Q94G91|Q94G91_WHEAT	tr|Q94G91|Q94G91_WHEAT	417	65	77
QQYPQQQPSGSDV	20443990	15883004	22899012	NaN	NaN	NaN	NaN	NaN	NaN	NaN	NaN	NaN	13	1460.65	0.0064128	104.2	59226000	4	QQYPQQQPSGSDV	tr|Q402I5|Q402I5_WHEAT	tr|Q402I5|Q402I5_WHEAT	418	421	433
QQYPQQQPSGSDVIS	27518994	19262010	28021008	NaN	NaN	NaN	NaN	NaN	NaN	NaN	NaN	NaN	15	1660.77	0.0046337	80.231	74802000	3	QQYPQQQPSGSDVIS	tr|Q402I5|Q402I5_WHEAT	tr|Q402I5|Q402I5_WHEAT	419	421	435
QQYPQQQPSGSDVISISG	24966994	20128992	28243008	NaN	NaN	NaN	NaN	NaN	NaN	NaN	NaN	NaN	18	1917.91	0.0050774	96.229	73340000	5	QQYPQQQPSGSDVISISG	tr|Q402I5|Q402I5_WHEAT	tr|Q402I5|Q402I5_WHEAT	420	421	438
QQYPQQQPSGSDVISISGL	10162006	5750201.5	NaN	NaN	NaN	NaN	NaN	NaN	NaN	NaN	NaN	NaN	19	2030.99	0.028253	47.288	15912000	2	QQYPQQQPSGSDVISISGL	tr|Q402I5|Q402I5_WHEAT	tr|Q402I5|Q402I5_WHEAT	421	421	439
QQYPSGQGSFQPS	NaN	NaN	NaN	NaN	NaN	NaN	NaN	NaN	NaN	31277018	42892988	44856024	13	1409.62	1.8955e-21	154.85	119030000	5	QQYPSGQGSFQPS	tr|A0A1K0IT05|A0A1K0IT05_WHEAT;sp|P18573|GDA9_WHEAT	sp|P18573|GDA9_WHEAT	422	243	255
QSEQIIPQQPQQPFPL	50832000	40262988	45348012	NaN	NaN	NaN	11488003	NaN	NaN	22377010	NaN	NaN	16	1876.97	0.0018385	127.92	170310000	8	QSEQIIPQQPQQPFPL	tr|A0A060N0S6|A0A060N0S6_WHEAT	tr|A0A060N0S6|A0A060N0S6_WHEAT	423	136	151
QSFPQPQPQQPQQPS	NaN	NaN	NaN	70643000	64650980	68166976	88477984	NaN	77042952	58584984	NaN	87525016	15	1720.82	2.6178e-05	127.78	515090000	9	QSFPQPQPQQPQQPS	tr|A0A060N0S6|A0A060N0S6_WHEAT	tr|A0A060N0S6|A0A060N0S6_WHEAT	426	286	300
QSFPQQQRPF	869520256	705119936	834899776	17901988	15502994	19486002	82984976	76277960	75006040	204730112	282700160	274029984	10	1261.62	1.2072e-116	174.27	3458200000	55	QSFPQQQRPF	tr|Q94G91|Q94G91_WHEAT	tr|Q94G91|Q94G91_WHEAT	428	163	172
QTFPHQPQQQF	92119952	80592968	102719968	NaN	NaN	NaN	NaN	NaN	NaN	NaN	NaN	NaN	11	1384.65	3.4609e-13	140.35	275440000	4	QTFPHQPQQQF	tr|B6UKQ8|B6UKQ8_WHEAT	tr|B6UKQ8|B6UKQ8_WHEAT	431	57	67
QTFPHQPQQQFPQPQ	NaN	NaN	NaN	NaN	NaN	NaN	NaN	NaN	NaN	7671202.5	17173990	14742994	15	1834.88	1.3806e-06	173.32	39589000	3	QTFPHQPQQQFPQPQ	tr|B6UKQ8|B6UKQ8_WHEAT	tr|B6UKQ8|B6UKQ8_WHEAT	432	57	71
QTFPHQPQQQFPQPQQPQ	24277994	18380004	NaN	NaN	NaN	NaN	NaN	NaN	NaN	NaN	NaN	NaN	18	2188.05	0.047291	98.353	42658000	2	QTFPHQPQQQFPQPQQPQ	tr|B6UKQ8|B6UKQ8_WHEAT	tr|B6UKQ8|B6UKQ8_WHEAT	433	57	74
QTFPHQPQQQFPQPQQPQQQF	61471040	43279996	57120968	NaN	NaN	NaN	NaN	NaN	NaN	9810005	NaN	NaN	21	2591.23	8.4555e-19	112.82	171680000	7	QTFPHQPQQQFPQPQQPQQQF	tr|B6UKQ8|B6UKQ8_WHEAT	tr|B6UKQ8|B6UKQ8_WHEAT	434	57	77
QTFPHQPQQQVPQPQQPQQPF	280590048	225200000	371199840	NaN	NaN	NaN	NaN	NaN	NaN	80507024	84923960	112260064	21	2512.22	1.2995e-13	162.22	1154700000	22	QTFPHQPQQQVPQPQQPQQPF	tr|Q94G91|Q94G91_WHEAT	tr|Q94G91|Q94G91_WHEAT	436	57	77
QTFPQPQQTFPHQPQ	121140024	90045952	117320008	NaN	NaN	NaN	NaN	NaN	NaN	NaN	NaN	NaN	15	1807.86	0.005123	167.18	328500000	3	QTFPQPQQTFPHQPQ	tr|Q94G91|Q94G91_WHEAT	tr|Q94G91|Q94G91_WHEAT	437	50	64
QVDPSGQVQWPQ	214750080	164530016	199410096	NaN	NaN	NaN	NaN	NaN	NaN	NaN	NaN	NaN	12	1367.65	3.4113e-81	169.44	578690000	9	QVDPSGQVQWPQ	tr|B6UKQ8|B6UKQ8_WHEAT	tr|B6UKQ8|B6UKQ8_WHEAT	438	22	33
QVQWPQ	139409936	246709936	301829984	NaN	NaN	NaN	NaN	NaN	NaN	7579704.5	NaN	11821996	6	784.387	8.6814e-14	128.89	707350000	12	QVQWPQ	tr|B6UKQ8|B6UKQ8_WHEAT	tr|B6UKQ8|B6UKQ8_WHEAT	439	28	33
QWPQQQ	NaN	NaN	NaN	NaN	NaN	NaN	NaN	9102601	10638002	5630201.5	NaN	11185000	6	813.377	0.011081	78.002	36556000	7	QWPQQQ	tr|B6UKQ8|B6UKQ8_WHEAT	tr|B6UKQ8|B6UKQ8_WHEAT	441	30	35
RPQQLYPQPQPQ	16490001	NaN	16134990	NaN	NaN	NaN	NaN	NaN	NaN	NaN	NaN	NaN	12	1478.76	0.037761	89.698	32625000	2	RPQQLYPQPQPQ	tr|A0A023WHE7|A0A023WHE7_WHEAT	tr|A0A023WHE7|A0A023WHE7_WHEAT	443	95	106
RPQQLYPQPQPQY	NaN	24639996	29684018	NaN	NaN	NaN	NaN	NaN	NaN	NaN	NaN	NaN	13	1641.83	0.019975	76.679	54323000	2	RPQQLYPQPQPQY	tr|A0A023WHE7|A0A023WHE7_WHEAT	tr|A0A023WHE7|A0A023WHE7_WHEAT	444	95	107
RPQQPFPQQPQ	1202900224	NaN	1234300032	NaN	NaN	NaN	NaN	NaN	NaN	NaN	NaN	NaN	11	1349.68	0.01591	114.28	2437200000	3	RPQQPFPQQPQ	tr|A0A060N0S6|A0A060N0S6_WHEAT	tr|A0A060N0S6|A0A060N0S6_WHEAT	445	272	282
RPQQPFPQQPQQSQ	25863984	20350012	31368992	NaN	NaN	NaN	NaN	NaN	NaN	NaN	NaN	NaN	14	1692.83	5.6241e-08	130.41	77583000	6	RPQQPFPQQPQQSQ	tr|A0A060N0S6|A0A060N0S6_WHEAT	tr|A0A060N0S6|A0A060N0S6_WHEAT	446	272	285
RPQQPFPQQPQQSQQ	1223400448	883420416	1310600192	NaN	NaN	NaN	NaN	NaN	NaN	NaN	NaN	NaN	15	1820.89	1.0098e-271	229.68	3417500000	11	RPQQPFPQQPQQSQQ	tr|A0A060N0S6|A0A060N0S6_WHEAT	tr|A0A060N0S6|A0A060N0S6_WHEAT	447	272	286
RPQQPYPQPQPQ	2507098368	1655399936	2531499008	NaN	NaN	NaN	21256998	19775008	17813006	23256988	49285984	45706988	12	1462.73	1.3311e-20	157.91	6871100000	23	RPQQPYPQPQPQ	tr|A0A1K0ISY1|A0A1K0ISY1_WHEAT;tr|J7HZV9|J7HZV9_WHEAT	tr|J7HZV9|J7HZV9_WHEAT	448	95	106
RPQQPYPQPQPQY	257860000	227540032	461719712	NaN	NaN	NaN	NaN	NaN	NaN	NaN	NaN	NaN	13	1625.8	1.0569e-29	105.2	947120000	10	RPQQPYPQPQPQY	tr|A0A1K0ISY1|A0A1K0ISY1_WHEAT;tr|J7HZV9|J7HZV9_WHEAT	tr|J7HZV9|J7HZV9_WHEAT	449	95	107
RPQQSYPQPQPQ	26079996	20187998	NaN	NaN	NaN	NaN	NaN	NaN	NaN	NaN	NaN	NaN	12	1452.71	0.011701	147.75	46268000	2	RPQQSYPQPQPQ	tr|A0A1K0IT05|A0A1K0IT05_WHEAT	tr|A0A1K0IT05|A0A1K0IT05_WHEAT	450	102	113
RPQQSYPQPQPQY	254090096	169480048	282799968	NaN	NaN	NaN	NaN	NaN	NaN	NaN	NaN	NaN	13	1615.77	0.0042204	148.32	706370000	5	RPQQSYPQPQPQY	tr|A0A1K0IT05|A0A1K0IT05_WHEAT	tr|A0A1K0IT05|A0A1K0IT05_WHEAT	451	102	114
RSAWEPQHPSSPEHQPTPQPQ	19056990	12365002	21734012	NaN	NaN	NaN	NaN	NaN	NaN	NaN	NaN	NaN	21	2420.13	0.0025704	71.148	53156000	3	RSAWEPQHPSSPEHQPTPQPQ	tr|D2KFG9|D2KFG9_WHEAT	tr|D2KFG9|D2KFG9_WHEAT	452	26	46
SAWEPQHPSSPEHQPTPQPQ	439299744	306719904	475539936	21795014	22628996	24302014	39271004	36066988	37851000	38750004	92633992	93843976	20	2264.02	1.0901e-64	106.39	1628700000	24	SAWEPQHPSSPEHQPTPQPQ	tr|D2KFG9|D2KFG9_WHEAT	tr|D2KFG9|D2KFG9_WHEAT	454	27	46
SFPLQPQQPFPQ	NaN	NaN	NaN	113040016	101700024	NaN	151660032	155320016	151140016	72160016	105849992	NaN	12	1412.71	0.0084176	124.74	850880000	11	SFPLQPQQPFPQ	tr|A0A060N0S6|A0A060N0S6_WHEAT	tr|A0A060N0S6|A0A060N0S6_WHEAT	458	109	120
SFPLQPQQPFPQQPQQPFPQPQLPFPQ	NaN	60814984	81397032	NaN	NaN	NaN	NaN	NaN	NaN	NaN	NaN	NaN	27	3170.6	7.9005e-05	72.082	142210000	3	SFPLQPQQPFPQQPQQPFPQPQLPFPQ	tr|A0A060N0S6|A0A060N0S6_WHEAT	tr|A0A060N0S6|A0A060N0S6_WHEAT	459	109	135
SFPQPQPQQPQQPS	656400448	465329792	NaN	598970368	551929728	544549824	693209984	641940352	633599744	563119808	NaN	819239872	14	1592.76	7.4421e-05	124.42	6168300000	13	SFPQPQPQQPQQPS	tr|A0A060N0S6|A0A060N0S6_WHEAT	tr|A0A060N0S6|A0A060N0S6_WHEAT	460	287	300
SFPQQQRPF	101480024	93481040	101890056	NaN	NaN	NaN	17719992	15489002	17017992	27710006	NaN	41440024	9	1133.56	1.3381e-26	119.89	416230000	28	SFPQQQRPF	tr|Q94G91|Q94G91_WHEAT	tr|Q94G91|Q94G91_WHEAT	462	164	172
SHQQQPFPQQPY	500720160	348810144	494679840	NaN	NaN	NaN	NaN	NaN	NaN	18040004	NaN	34191988	12	1483.68	1.0279e-13	136.63	1396400000	9	SHQQQPFPQQPY	tr|A0A060N0S6|A0A060N0S6_WHEAT	tr|A0A060N0S6|A0A060N0S6_WHEAT	463	19	30
SHQQQPFPQQPYPQQPY	299180064	219550000	315899808	NaN	NaN	NaN	NaN	NaN	NaN	NaN	NaN	NaN	17	2096.97	5.6992e-21	166.04	834640000	10	SHQQQPFPQQPYPQQPY	tr|A0A060N0S6|A0A060N0S6_WHEAT	tr|A0A060N0S6|A0A060N0S6_WHEAT	464	19	35
SIIWPQ	40206020	NaN	39536008	84219000	88629944	81950968	67726984	69633032	90328056	43236988	76013000	72437976	6	742.401	0.0058279	92.279	753920000	22	SIIWPQ	tr|Q94G91|Q94G91_WHEAT	tr|Q94G91|Q94G91_WHEAT	465	203	208
SPEQQPTPQPQEQPVPH	NaN	NaN	NaN	28147992	11773006	9777997	53099020	53268964	20996986	32857012	34538000	72348008	17	1922.91	1.711e-06	102.4	316810000	16	SPEQQPTPQPQEQPVPH	tr|A7XDG3|A7XDG3_WHEAT	tr|A7XDG3|A7XDG3_WHEAT	468	36	52
SQEQPLPQQQPSVEEK	56565008	35468996	57509008	NaN	NaN	NaN	NaN	NaN	NaN	NaN	21648010	6855896	16	1850.9	1.9318e-20	123.95	178050000	9	SQEQPLPQQQPSVEEK	tr|I7KM78|I7KM78_WHEAT	tr|I7KM78|I7KM78_WHEAT	470	158	173
SQQPEQTISQQPQ	NaN	12088006	17849994	NaN	NaN	NaN	NaN	NaN	NaN	NaN	NaN	NaN	13	1497.71	0.017939	86.624	29939000	2	SQQPEQTISQQPQ	tr|A0A060N0S6|A0A060N0S6_WHEAT	tr|A0A060N0S6|A0A060N0S6_WHEAT	473	324	336
SQQPEQTISQQPQQPF	95617968	78073024	114909952	NaN	NaN	NaN	NaN	NaN	NaN	NaN	NaN	NaN	16	1869.89	1.0631e-36	137.01	288600000	14	SQQPEQTISQQPQQPF	tr|A0A060N0S6|A0A060N0S6_WHEAT	tr|A0A060N0S6|A0A060N0S6_WHEAT	474	324	339
SQQPEQTISQQPQQPFPQQPH	41508016	25736992	43952980	NaN	NaN	NaN	NaN	NaN	NaN	NaN	NaN	NaN	21	2457.17	8.9794e-09	89.507	111200000	7	SQQPEQTISQQPQQPFPQQPH	tr|A0A060N0S6|A0A060N0S6_WHEAT	tr|A0A060N0S6|A0A060N0S6_WHEAT	475	324	344
SQQPEQTISQQPQQPFPQQPHQPQQPY	180309888	137620064	202249968	NaN	NaN	NaN	NaN	NaN	NaN	14466006	NaN	19027006	27	3198.51	2.2802e-42	120.33	553680000	11	SQQPEQTISQQPQQPFPQQPHQPQQPY	tr|A0A060N0S6|A0A060N0S6_WHEAT	tr|A0A060N0S6|A0A060N0S6_WHEAT	476	324	350
SQQPEQTISQQPQQPFPQQPHQPQQPYPQ	40418988	23949000	94318000	NaN	NaN	NaN	NaN	NaN	NaN	NaN	NaN	NaN	29	3423.62	8.6257e-09	60.621	158690000	4	SQQPEQTISQQPQQPFPQQPHQPQQPYPQ	tr|A0A060N0S6|A0A060N0S6_WHEAT	tr|A0A060N0S6|A0A060N0S6_WHEAT	477	324	352
SQQPQQPFPQQPH	NaN	NaN	NaN	NaN	13393005	15375991	NaN	NaN	NaN	NaN	NaN	NaN	13	1545.73	0.017883	74.173	28768000	2	SQQPQQPFPQQPH	tr|A0A060N0S6|A0A060N0S6_WHEAT	tr|A0A060N0S6|A0A060N0S6_WHEAT	478	332	344
SQQPQQPFPQQPHQP	24648010	NaN	NaN	NaN	10349000	NaN	20403002	18116006	NaN	NaN	30301988	NaN	15	1770.84	0.017953	79.201	103820000	5	SQQPQQPFPQQPHQP	tr|A0A060N0S6|A0A060N0S6_WHEAT	tr|A0A060N0S6|A0A060N0S6_WHEAT	479	332	346
SQQPQQTFPQPQQTF	134670080	85556960	108769952	NaN	NaN	NaN	NaN	NaN	NaN	11056005	NaN	NaN	15	1788.84	7.4167e-08	151.79	340060000	6	SQQPQQTFPQPQQTF	tr|Q94G91|Q94G91_WHEAT	tr|Q94G91|Q94G91_WHEAT	482	45	59
SQQPQQTFPQPQQTFPHQPQ	72834960	60284968	77887040	NaN	NaN	NaN	NaN	NaN	NaN	NaN	NaN	NaN	20	2376.12	2.8188e-33	141.22	211010000	6	SQQPQQTFPQPQQTFPHQPQ	tr|Q94G91|Q94G91_WHEAT	tr|Q94G91|Q94G91_WHEAT	483	45	64
SQQQQLVL	809139968	709429632	758780480	NaN	NaN	NaN	NaN	NaN	NaN	21825002	NaN	NaN	8	942.513	1.731e-07	121.29	2299200000	9	SQQQQLVL	sp|P04729|GDB1_WHEAT	sp|P04729|GDB1_WHEAT	484	99	106
SQQQQPVLPQQSP	237019856	225690000	333669952	NaN	NaN	NaN	36240012	33662004	35389980	93836040	148689936	169259936	13	1463.74	1.1807e-52	147.74	1313500000	19	SQQQQPVLPQQSP	sp|P04729|GDB1_WHEAT	sp|P04729|GDB1_WHEAT	487	85	97
SQQQQPVLPQQSPF	3975099392	3117698304	4057499904	NaN	NaN	NaN	60122992	55961016	NaN	445550080	567759872	567050240	14	1610.81	4.1265e-17	138.36	12847000000	50	SQQQQPVLPQQSPF	sp|P04729|GDB1_WHEAT	sp|P04729|GDB1_WHEAT	488	85	98
SQQQQPVLPQQSPFS	NaN	NaN	NaN	NaN	NaN	NaN	NaN	NaN	NaN	15985998	21804986	21600010	15	1697.84	0.0019303	95.477	59391000	3	SQQQQPVLPQQSPFS	sp|P04729|GDB1_WHEAT	sp|P04729|GDB1_WHEAT	489	85	99
SQQQQPVLPQQSPFSQQ	261980080	215420032	301079904	NaN	NaN	NaN	NaN	NaN	NaN	18725992	12355998	27627006	17	1953.95	8.1654e-21	168.98	837190000	16	SQQQQPVLPQQSPFSQQ	sp|P04729|GDB1_WHEAT	sp|P04729|GDB1_WHEAT	490	85	101
SQQQQQPLPQQPS	NaN	6131901.5	11855992	NaN	NaN	NaN	NaN	NaN	NaN	NaN	NaN	NaN	13	1492.73	0.0042737	87.568	17988000	2	SQQQQQPLPQQPS	sp|P04729|GDB1_WHEAT	sp|P04729|GDB1_WHEAT	492	51	63
SQQQQQPLPQQPSF	88475056	12284005	17154996	NaN	NaN	NaN	NaN	NaN	NaN	NaN	NaN	NaN	14	1639.8	1.828e-07	126.71	117910000	5	SQQQQQPLPQQPSF	sp|P04729|GDB1_WHEAT	sp|P04729|GDB1_WHEAT	493	51	64
SQQQQVGQGSLVQGQ	26128000	19303998	24703992	NaN	NaN	NaN	NaN	NaN	NaN	NaN	NaN	NaN	15	1570.77	1.7535e-05	108.7	70136000	3	SQQQQVGQGSLVQGQ	tr|Q94G91|Q94G91_WHEAT	tr|Q94G91|Q94G91_WHEAT	495	262	276
SQQQQVGQGSLVQGQGIIQPQQPAQL	73287984	54459012	76203976	NaN	NaN	NaN	NaN	NaN	NaN	NaN	NaN	NaN	26	2744.42	1.3764e-05	64.547	203950000	4	SQQQQVGQGSLVQGQGIIQPQQPAQL	tr|Q94G91|Q94G91_WHEAT	tr|Q94G91|Q94G91_WHEAT	496	262	287
SVVHSIIM	18415004	16283002	20868990	NaN	NaN	NaN	NaN	NaN	NaN	NaN	NaN	NaN	8	884.479	0.030338	66.994	55567000	3	SVVHSIIM	tr|Q94G91|Q94G91_WHEAT;tr|B6UKQ8|B6UKQ8_WHEAT	tr|Q94G91|Q94G91_WHEAT	499	236	243
TISQQPQQPFPQQPH	16016990	11714008	NaN	NaN	NaN	NaN	NaN	NaN	NaN	NaN	NaN	NaN	15	1759.86	0.041273	61.161	27731000	2	TISQQPQQPFPQQPH	tr|A0A060N0S6|A0A060N0S6_WHEAT	tr|A0A060N0S6|A0A060N0S6_WHEAT	505	330	344
TISQQPQQPFPQQPHQPQQPY	111649952	108159936	139869984	NaN	NaN	NaN	NaN	NaN	NaN	NaN	NaN	NaN	21	2501.21	6.0998e-19	76.494	359680000	7	TISQQPQQPFPQQPHQPQQPY	tr|A0A060N0S6|A0A060N0S6_WHEAT	tr|A0A060N0S6|A0A060N0S6_WHEAT	506	330	350
TTISPSSDVTTDMGG	49212020	35792996	48007992	NaN	NaN	NaN	NaN	NaN	NaN	17325004	NaN	NaN	15	1467.64	0.0088446	68.371	150340000	4	TTISPSSDVTTDMGG	tr|D2KFG9|D2KFG9_WHEAT	tr|D2KFG9|D2KFG9_WHEAT	513	186	200
VDPSGQVQWPQQQPF	NaN	10479994	12350004	NaN	NaN	NaN	NaN	NaN	NaN	NaN	NaN	NaN	15	1739.83	0.044153	59.426	22830000	2	VDPSGQVQWPQQQPF	tr|B6UKQ8|B6UKQ8_WHEAT	tr|B6UKQ8|B6UKQ8_WHEAT	516	23	37
VHVPPY	NaN	NaN	NaN	6583403	5165300	4711998.5	5094698	4066001.25	NaN	NaN	NaN	NaN	6	710.375	0.0058317	61.26	25621000	16	VHVPPY	tr|D2KFG9|D2KFG9_WHEAT;tr|D2KFG8|D2KFG8_WHEAT	tr|D2KFG9|D2KFG9_WHEAT	517	178	183
VNVPLY	38107984	42058980	48612000	23683004	23062010	36558004	28678004	NaN	NaN	28146986	NaN	76829048	6	703.39	0.0058258	80.997	345740000	14	VNVPLY	sp|P04729|GDB1_WHEAT	sp|P04729|GDB1_WHEAT	519	282	287
VPVPQLQPQNPSQQQPQ	193949904	142290000	219809936	NaN	NaN	NaN	NaN	NaN	NaN	NaN	NaN	NaN	17	1911.98	0.0026403	97.214	556050000	9	VPVPQLQPQNPSQQQPQ	tr|X2KWL3|X2KWL3_WHEAT;tr|A0A1K0IT05|A0A1K0IT05_WHEAT;sp|P18573|GDA9_WHEAT	sp|P18573|GDA9_WHEAT	525	23	39
VPVPQLQPQNPSQQQPQEQVPL	1093199360	49232976	1230599680	NaN	NaN	NaN	NaN	NaN	NaN	NaN	NaN	NaN	22	2478.29	8.1034e-06	68.171	2373100000	8	VPVPQLQPQNPSQQQPQEQVPL	tr|X2KWL3|X2KWL3_WHEAT;sp|P18573|GDA9_WHEAT	sp|P18573|GDA9_WHEAT	526	23	44
VPVPQLQPQNPSQQQPQK	11456001	9051096	NaN	NaN	NaN	NaN	NaN	NaN	NaN	NaN	NaN	NaN	18	2040.08	0.0080325	51.193	20507000	2	VPVPQLQPQNPSQQQPQK	tr|A0A1K0IT05|A0A1K0IT05_WHEAT	tr|A0A1K0IT05|A0A1K0IT05_WHEAT	527	23	40
VQEQQFPGQQQPFPPQQPY	NaN	NaN	NaN	NaN	NaN	NaN	NaN	NaN	NaN	17613998	19116998	NaN	19	2270.08	0.0073356	50.722	36732000	2	VQEQQFPGQQQPFPPQQPY	tr|J7HZV9|J7HZV9_WHEAT	tr|J7HZV9|J7HZV9_WHEAT	528	45	63
VQGQGIIQPQQPAQ	336180160	257350176	349520128	NaN	NaN	NaN	NaN	NaN	NaN	NaN	NaN	NaN	14	1490.78	7.4617e-05	120.99	943050000	6	VQGQGIIQPQQPAQ	tr|Q94G91|Q94G91_WHEAT;tr|B6UKQ8|B6UKQ8_WHEAT	tr|Q94G91|Q94G91_WHEAT	531	273	286
VQGQGIIQPQQPAQL	NaN	2945800704	3620600832	NaN	NaN	NaN	NaN	NaN	NaN	58986008	NaN	NaN	15	1603.87	0.0031739	121.6	6625500000	7	VQGQGIIQPQQPAQL	tr|Q94G91|Q94G91_WHEAT	tr|Q94G91|Q94G91_WHEAT	532	273	287
VQGQGIIQPQQPAQY	289049792	NaN	308129856	NaN	NaN	NaN	NaN	NaN	NaN	NaN	NaN	NaN	15	1653.85	0.005301	78.939	597170000	4	VQGQGIIQPQQPAQY	tr|B6UKQ8|B6UKQ8_WHEAT	tr|B6UKQ8|B6UKQ8_WHEAT	533	231	245
VQPQQLPQFEEIR	189509888	163760064	183130096	NaN	NaN	NaN	NaN	NaN	NaN	61085980	121110080	122560056	13	1610.84	0.0016314	138.22	841160000	14	VQPQQLPQFEEIR	tr|A0A1K0IT05|A0A1K0IT05_WHEAT;sp|P18573|GDA9_WHEAT;tr|A0A023WHE7|A0A023WHE7_WHEAT;tr|A0A1K0ISY1|A0A1K0ISY1_WHEAT	sp|P18573|GDA9_WHEAT	534	265	277
VQQQQFPGQQQ	NaN	515829792	33040008	NaN	NaN	NaN	NaN	NaN	NaN	NaN	NaN	NaN	11	1314.63	0.00010369	187.78	548870000	3	VQQQQFPGQQQ	tr|A0A1K0IT05|A0A1K0IT05_WHEAT;sp|P18573|GDA9_WHEAT	sp|P18573|GDA9_WHEAT	536	45	55
VQQQQFPGQQQPFPPQQPY	80226952	82406952	105100056	NaN	NaN	NaN	NaN	NaN	NaN	NaN	NaN	NaN	19	2269.09	2.6724e-42	89.232	267740000	52	VQQQQFPGQQQPFPPQQPY	tr|A0A1K0IT05|A0A1K0IT05_WHEAT;sp|P18573|GDA9_WHEAT	sp|P18573|GDA9_WHEAT	537	45	63
VQQQQFPGQQQPFPPQQPYPQPQPF	54621976	41227996	54248036	NaN	NaN	NaN	NaN	NaN	NaN	NaN	NaN	NaN	25	2963.44	1.1291e-05	78.324	150100000	29	VQQQQFPGQQQPFPPQQPYPQPQPF	sp|P18573|GDA9_WHEAT	sp|P18573|GDA9_WHEAT	538	45	69
VRFPVPQ	21241996	NaN	21102014	NaN	NaN	23077992	34552984	26479016	26579994	NaN	36876004	32056010	7	841.481	5.1258e-08	94.669	221970000	8	VRFPVPQ	tr|A0A1K0ISY1|A0A1K0ISY1_WHEAT	tr|A0A1K0ISY1|A0A1K0ISY1_WHEAT	539	21	27
VRVPVPQ	767420416	702350144	687360192	837770112	811539712	800999808	994910656	1030999680	1026299712	658409856	1102300544	1021499584	7	793.481	2.133e-13	109.88	10442000000	49	VRVPVPQ	tr|X2KWL3|X2KWL3_WHEAT;tr|A0A1K0IT05|A0A1K0IT05_WHEAT;sp|P18573|GDA9_WHEAT	sp|P18573|GDA9_WHEAT	540	21	27
VRVPVPQL	30066982	26911986	29039004	NaN	NaN	NaN	NaN	NaN	NaN	NaN	NaN	NaN	8	906.565	2.7646e-06	99.919	86019000	6	VRVPVPQL	tr|X2KWL3|X2KWL3_WHEAT;tr|A0A1K0IT05|A0A1K0IT05_WHEAT;sp|P18573|GDA9_WHEAT	sp|P18573|GDA9_WHEAT	541	21	28
VYIPPY	64585028	65608984	132899960	64568976	60949000	76986032	171319904	78387960	93163952	82296992	236479920	217849888	6	750.395	2.0912e-09	87.945	1345100000	121	VYIPPY	tr|X2KWL3|X2KWL3_WHEAT;tr|A0A1K0IT05|A0A1K0IT05_WHEAT;sp|P18573|GDA9_WHEAT;tr|A0A1K0ISY1|A0A1K0ISY1_WHEAT;tr|J7HZV9|J7HZV9_WHEAT	sp|P18573|GDA9_WHEAT	547	290	295
WQIPEQSR	546729792	479909856	534119776	NaN	NaN	NaN	NaN	NaN	NaN	19606008	36562980	36968016	8	1042.52	6.3049e-42	139.31	1653900000	10	WQIPEQSR	tr|A0A1K0IT05|A0A1K0IT05_WHEAT;sp|P18573|GDA9_WHEAT;tr|J7HZV9|J7HZV9_WHEAT	sp|P18573|GDA9_WHEAT	549	198	205

## Sheet: pasta
Sequence	C_GI_1	C_GI_3	E40_1:20_1	E40_1:20_2	E40_1:20_3	E40_1:50_1	E40_1:50_2	E40_1:50_3	E40_1:100_1	E40_1:100_2	E40_1:100_3	Length	Mass	PEP	Score	Intensity	MS/MS Count		Proteins	Leading razor protein	id	Start position	End position
AGSFYPSETTPSQQL	964660224	877959680	NaN	NaN	NaN	NaN	NaN	NaN	NaN	NaN	NaN	15	1611.74	0.024153	68.847	1842600000	2		Q6UJY5	Q6UJY5	0	80	94
AGSFYPSETTPSQQLQ	269199904	NaN	NaN	NaN	NaN	NaN	NaN	NaN	NaN	NaN	NaN	16	1739.8	0.023278	86.344	507020000	2		Q6UJY5	Q6UJY5	1	80	95
AQGSVQPQQLPQF	46700988	43036984	NaN	NaN	NaN	NaN	NaN	NaN	NaN	NaN	NaN	13	1426.72	0.0063951	99.257	136040000	3		A0A0E3X673;Q2QL63	A0A0E3X673	9	238	250
AQGSVQPQQLPQFEEIR	689069824	559150144	NaN	NaN	NaN	NaN	NaN	NaN	NaN	NaN	NaN	17	1953.99	0	250.81	1768600000	6		A0A0E3X673;Q2QL63	A0A0E3X673	10	238	254
ASVQPQQLPQFEEIR	314660192	338060096	NaN	NaN	NaN	NaN	NaN	NaN	NaN	NaN	NaN	15	1768.91	0.014092	120.53	893770000	4		B7UD03	B7UD03	11	186	200
DVVLQQHNIAH	105860064	68818040	NaN	NaN	NaN	NaN	NaN	NaN	NaN	NaN	NaN	11	1272.66	0.0034266	87.913	281800000	4		A0A0E3X673;Q27HK8;Q2QL63	A0A0E3X673	12	146	156
ELQSPQQSF	86592960	59311004	NaN	NaN	NaN	NaN	NaN	NaN	NaN	NaN	NaN	9	1062.5	0.0080541	69.998	191580000	3		A0A0E3SZN6	A0A0E3SZN6	18	29	37
EQQQGVPILR	NaN	NaN	79086024	98605992	75194984	135080032	157119952	145769920	119700040	127020024	158910048	10	1166.64	0.0018123	92.439	1096500000	11		Q41602	Q41602	20	233	242
EQQQGVPILRPL	NaN	NaN	396689920	387049952	426240192	NaN	748570368	NaN	435970016	566749696	555890048	12	1376.78	3.236e-05	107.15	3517200000	10		Q41602	Q41602	21	233	244
FPVPQ	44360988	26908002	56147028	57254036	35720008	60427004	61328008	48504980	69330992	63206036	58757028	5	586.312	0.0019584	81.692	626860000	49		B7UD03	B7UD03	28	23	27
FQLAQGLGIIQPQQPAQL	NaN	NaN	NaN	NaN	NaN	19267996	27378990	NaN	NaN	NaN	NaN	18	1949.07	0.0093066	55.755	46647000	2		Q41602	Q41602	30	245	262
FRPQQPYPQPQPQY	NaN	89283016	NaN	NaN	NaN	NaN	NaN	NaN	NaN	NaN	NaN	14	1772.86	0.0068026	128.27	175430000	2		A0A0E3X673;Q27HK8;Q2QL63;A0A1P8SNM3	A0A0E3X673	31	94	107
FRPSQQNPQAQGSVQPQ	201690016	161070048	NaN	NaN	NaN	NaN	NaN	NaN	NaN	NaN	NaN	17	1895.92	6.7664e-10	133.32	548910000	6		A0A0E3X673;Q2QL63	A0A0E3X673	32	229	245
GIIQPQQPAQ	NaN	NaN	NaN	NaN	NaN	NaN	NaN	NaN	542719936	675179584	NaN	10	1078.58	0.010151	87.754	1558800000	3		Q41602	Q41602	42	252	261
GIIQPQQPAQL	10295993344	7361104384	NaN	2088701312	2551700224	NaN	3975499008	4267702016	4153601024	NaN	4447802368	11	1191.66	8.4868e-07	110.81	47253000000	14		Q41602	Q41602	43	252	262
GLGIIQPQQPAQL	273440064	288749984	NaN	NaN	NaN	NaN	67475040	NaN	NaN	103699960	119200064	13	1361.77	0.0005041	116.25	1128200000	9		Q41602	Q41602	45	250	262
GPPFPQQTQPVLPQQSPF	42318004	39256000	NaN	NaN	NaN	NaN	NaN	NaN	NaN	NaN	NaN	18	1992.01	0.0072623	53.565	114720000	4		A0A0U1YJB7	A0A0U1YJB7	48	81	98
GQGQPGYYPTSPQ	243009856	208380016	NaN	NaN	NaN	NaN	NaN	NaN	NaN	NaN	NaN	13	1378.62	0.0016204	107.21	636660000	4		Q6UJY5	Q6UJY5	49	221	233
GQGQPGYYPTSQQPGQK	2407098624	2175700992	NaN	NaN	NaN	NaN	NaN	NaN	31462984	38433012	46326976	17	1819.85	2.5513e-195	184.03	6762500000	13		Q6UJY5	Q6UJY5	50	174	190
GQGQPGYYPTSQQSEQGQQPGQGK	1740100736	1971900672	NaN	NaN	NaN	NaN	NaN	NaN	NaN	NaN	NaN	24	2534.14	1.014e-207	218.68	4952500000	11		Q6UJY5	Q6UJY5	51	362	385
GQGQQSGQGQEGQQPGQGQQAY	60744996	469149760	NaN	NaN	NaN	NaN	NaN	NaN	36795988	NaN	NaN	22	2244.97	1.4451e-06	190.03	919910000	6		Q6UJY5	Q6UJY5	53	472	493
GQGSFQPSQQNPQAQ	127139984	116699992	NaN	NaN	NaN	NaN	NaN	NaN	NaN	NaN	NaN	15	1600.72	0.0057231	85.821	353550000	3		B7UD03	B7UD03	54	171	185
GQPGYYPTSQQPGQK	292430016	265379968	NaN	NaN	NaN	NaN	NaN	NaN	NaN	NaN	NaN	15	1634.77	0.00032549	148.28	811420000	3		Q6UJY5	Q6UJY5	56	176	190
GQPGYYPTSQQSEQGQQPGQGK	383300032	390919776	NaN	NaN	NaN	NaN	NaN	NaN	NaN	NaN	NaN	22	2349.06	0	204.28	1052400000	7		Q6UJY5	Q6UJY5	57	364	385
GQQPGQGQQGYYPTSPQH	NaN	NaN	NaN	30376996	NaN	NaN	104750072	NaN	277429952	279240032	NaN	18	1956.87	0.0071837	70.942	691790000	5		A0A2P1E349	A0A2P1E349	58	257	274
GQQQPFPPQQPY	NaN	NaN	654849728	367700192	1050300416	NaN	NaN	NaN	288030144	515409888	219829984	12	1413.67	1.9227e-10	127.46	3096200000	66		A0A0E3X673;Q27HK8;Q2QL63	A0A0E3X673	60	52	63
GQQQPFPPQQPYPQPQPF	139239920	125260000	NaN	NaN	NaN	NaN	NaN	NaN	NaN	NaN	NaN	18	2108.01	0.0076034	84.507	264500000	5		A0A0E3X673;Q27HK8;Q2QL63	A0A0E3X673	62	52	69
GQQQPFPPQQPYPQPQPFPS	NaN	NaN	NaN	NaN	NaN	NaN	NaN	NaN	337039936	408079968	136210000	20	2292.1	1.6302e-172	242.07	4723700000	152		A0A0E3X673;Q27HK8;Q2QL63	A0A0E3X673	63	52	71
GQVQWPQ	NaN	NaN	NaN	NaN	NaN	NaN	118030056	NaN	225899872	236140016	233680032	7	841.408	0.022096	80.999	813740000	6		Q41602	Q41602	64	27	33
GQVQWPQQQ	NaN	NaN	NaN	NaN	223019920	1006899328	896570304	NaN	1291599744	1485999232	1177800192	9	1097.53	3.0947e-07	111.04	6081900000	8		Q41602	Q41602	65	27	35
GSVQPQQLPQFEEIRN	56845012	43389020	NaN	NaN	NaN	NaN	NaN	NaN	NaN	NaN	NaN	16	1868.94	4.8535e-23	150.21	146630000	3		A0A0E3X673;Q27HK8;Q2QL63	A0A0E3X673	67	240	255
GVPILRPLF	NaN	NaN	NaN	NaN	NaN	9233504	NaN	NaN	7293402.5	NaN	8696502	9	1010.63	0.01638	67.035	50368000	4		Q41602	Q41602	70	237	245
GYYPTSPQQSGQGQQGY	62421028	63282040	NaN	NaN	NaN	NaN	NaN	NaN	NaN	NaN	NaN	17	1844.8	0.00048233	104.43	125700000	2		Q6UJY5	Q6UJY5	72	612	628
GYYPTSPQQSGQGQQPGQGQQPR	91178968	70557968	NaN	NaN	NaN	NaN	NaN	NaN	NaN	NaN	NaN	23	2473.14	5.4345e-07	131.53	161740000	3		Q6UJY5	Q6UJY5	73	657	679
HHQPQQTFPQPEQTY	1909100544	1628500352	NaN	NaN	NaN	213999872	78101000	255290160	356540000	455039776	492290016	15	1864.85	5.5366e-221	191.53	6891700000	43		Q41602	Q41602	74	60	74
HHQPQQTFPQPEQTYPH	NaN	NaN	22094010	NaN	NaN	91319032	143279920	96794992	27812000	50921996	69883976	17	2098.96	0.00045101	118.48	502100000	11		Q41602	Q41602	75	60	76
HHQPQQTFPQPEQTYPHQPQ	5625996288	5410399232	NaN	NaN	NaN	515949824	300589920	350669824	807139904	1090700416	1318099968	20	2452.13	0	228.03	20453000000	61		Q41602	Q41602	76	60	79
HHQPQQTFPQPEQTYPHQPQQQFPQ	1271500672	279389952	NaN	NaN	NaN	NaN	NaN	NaN	NaN	NaN	NaN	25	3080.43	2.1155e-17	120.33	2365900000	9		Q41602	Q41602	77	60	84
HQPGQGQQPGQGQQSGQGQQGQQSGQGQQGQQPEQGQR	NaN	114239976	NaN	96479040	NaN	NaN	NaN	NaN	9737000	NaN	13901000	38	3965.78	6.349e-21	81.91	234350000	5		Q6UJY5	Q6UJY5	81	239	276
HQPQQTFPQPE	NaN	NaN	949940096	1101400192	NaN	1711299712	1950801280	1863301120	1311699200	1583800320	1995501184	11	1335.62	0.00017225	98.582	12468000000	31		Q41602	Q41602	82	61	71
HQPQQTFPQPEQTY	56380000	47796976	NaN	NaN	NaN	NaN	NaN	NaN	NaN	NaN	NaN	14	1727.79	0.0039286	114.89	104180000	2		Q41602	Q41602	83	61	74
HQPQQTFPQPEQTYPHQPQ	243169904	247980032	NaN	NaN	NaN	36918980	49712008	50038004	46538024	60054036	60038004	19	2315.07	1.9718e-24	173.68	964460000	18		Q41602	Q41602	84	61	79
HQQPQQPFPQQP	NaN	NaN	NaN	NaN	NaN	NaN	NaN	NaN	NaN	71974032	85079040	12	1458.7	0.045004	82.452	228370000	3		A0A0E3SZN6	A0A0E3SZN6	86	184	195
HQQPQQPFPQQPQQP	637640064	716449728	NaN	NaN	NaN	106360040	130929960	NaN	150660016	NaN	248319920	15	1811.87	0.00014758	128.27	2652400000	15		A0A0E3SZN6	A0A0E3SZN6	87	184	198
HVSLVSSL	36536984	25128992	NaN	NaN	NaN	NaN	NaN	NaN	NaN	NaN	NaN	8	840.471	3.1704e-07	102.98	61666000	2		Q41602	Q41602	88	181	188
IIQPQQPAQ	NaN	NaN	NaN	172880064	NaN	NaN	169319920	148070048	123090080	141809984	174220016	9	1021.56	2.0116e-08	79.116	1068000000	14		Q41602	Q41602	91	253	261
IIQPQQPAQL	771139712	555540352	687250240	662429696	574289984	NaN	742509632	NaN	635350336	709009600	NaN	10	1134.64	0.0018928	73.616	5968800000	12		Q41602	Q41602	92	253	262
IPEQSRYDAIR	128870016	NaN	176269952	219319936	NaN	NaN	286320128	NaN	106629944	118590016	131070072	11	1346.69	0.000902	89.548	1167100000	9		A0A0U1YJB7	A0A0U1YJB7	104	176	186
IQPQQPAQL	NaN	NaN	NaN	1029599360	NaN	NaN	NaN	NaN	1920598912	2045699200	NaN	9	1021.56	0.022459	85.359	5347000000	4		Q41602	Q41602	105	254	262
ISIVQPSVL	852690048	675540352	NaN	NaN	NaN	NaN	NaN	NaN	NaN	NaN	NaN	9	954.575	0.024405	90.986	2509300000	8		A0A0U1YJB7	A0A0U1YJB7	106	120	128
ISQQQQPPF	115209928	88889048	NaN	NaN	NaN	NaN	NaN	NaN	NaN	NaN	NaN	9	1071.53	0.015114	72.875	204100000	2		A0A089VMD8	A0A089VMD8	107	61	69
KELQSPQQSF	70004000	62657996	NaN	NaN	NaN	NaN	NaN	NaN	NaN	NaN	NaN	10	1190.59	0.0047788	66.692	201090000	3		A0A0E3SZN6	A0A0E3SZN6	110	28	37
LFPIPYPPQQQ	NaN	NaN	44898980	57592020	53303980	1716400128	1992598656	NaN	NaN	NaN	NaN	11	1326.7	0.00064179	102.72	3864800000	12		A0A097QH92	A0A097QH92	114	93	103
LGQQQPFPPQQPY	931480576	1273600256	NaN	NaN	NaN	NaN	NaN	NaN	NaN	NaN	NaN	13	1526.75	0.00014553	107.57	3522000000	47		A0A0E3X673;Q27HK8;Q2QL63	A0A0E3X673	122	51	63
LGQQQPFPPQQPYPQPQPF	664540224	1556499456	NaN	NaN	NaN	NaN	NaN	NaN	NaN	NaN	NaN	19	2221.1	8.2818e-08	171.74	2771400000	38		A0A0E3X673;Q27HK8;Q2QL63	A0A0E3X673	123	51	69
LGQQQPFPPQQPYPQPQPFPSQQPY	486730240	1645800448	NaN	NaN	NaN	NaN	NaN	NaN	NaN	NaN	NaN	25	2921.41	4.0884e-12	118.51	2483200000	63		A0A0E3X673;Q27HK8;Q2QL63	A0A0E3X673	124	51	75
LPQLPY	NaN	930199488	NaN	NaN	NaN	NaN	NaN	NaN	NaN	NaN	NaN	6	729.406	0.0074292	73.973	1865000000	2		B7UD03	B7UD03	127	82	87
LPQLPYPQPQ	1327800064	936439424	NaN	NaN	NaN	NaN	NaN	NaN	NaN	NaN	NaN	10	1179.63	0.0061154	72.789	3422200000	4		B7UD03	B7UD03	128	82	91
LPQLPYPQPQPFPPQQPY	291510144	657249664	NaN	NaN	NaN	NaN	NaN	NaN	NaN	NaN	NaN	18	2134.09	0.0071502	87.184	1323400000	12		B7UD03	B7UD03	129	82	99
LPYPQPQPFPPQQPY	NaN	NaN	249910000	NaN	306539904	244330016	276520000	NaN	218780128	235020032	NaN	15	1795.89	0.00049174	114.36	1531100000	19		B7UD03	B7UD03	132	85	99
LPYPQPQPFPPQQPYPQPQPQ	NaN	NaN	37051000	NaN	62174024	49273996	NaN	NaN	NaN	NaN	NaN	21	2471.23	0.0078318	126.76	148500000	5		B7UD03	B7UD03	133	85	105
LQLQPFPQPQL	326840128	260350032	NaN	NaN	NaN	NaN	NaN	NaN	NaN	NaN	NaN	11	1307.72	0.00068517	118.74	879430000	6		A0A0E3X673;Q27HK8;Q2QL63	A0A0E3X673	135	76	86
LQLQPFPQPQLPY	1270700672	1103900288	NaN	NaN	NaN	NaN	NaN	NaN	NaN	NaN	NaN	13	1567.84	0.0040751	204.07	3419900000	4		A0A0E3X673;Q27HK8;Q2QL63	A0A0E3X673	136	76	88
LQPHQIAHLEVM	266619968	143729936	NaN	NaN	NaN	NaN	NaN	NaN	NaN	NaN	NaN	12	1414.74	1.626e-07	117.3	410360000	2		A0A0U1YJB7	A0A0U1YJB7	137	254	265
LQPHQIAHLEVMTSIALR	240230128	188190112	NaN	NaN	NaN	NaN	25342986	NaN	NaN	34844004	NaN	18	2056.13	5.654e-127	162.81	589650000	10		A0A0U1YJB7	A0A0U1YJB7	138	254	271
MQQEQQQGVPILRPL	86476952	67118000	56797988	61430988	69382984	161429904	225939888	205910080	122030064	164150016	139069920	15	1763.94	0	215.89	1431800000	19		Q41602	Q41602	149	230	244
MQVDPSGQVQWPQ	388329824	292419936	NaN	NaN	NaN	NaN	NaN	NaN	63992028	NaN	NaN	13	1498.69	8.9731e-05	94.692	1042300000	6		Q41602	Q41602	150	21	33
NMQVDPSGQVQWPQ	2875700992	2323098624	NaN	NaN	NaN	NaN	NaN	NaN	NaN	NaN	NaN	14	1612.73	0.0003722	104.05	7439700000	6		Q41602	Q41602	157	20	33
NMQVDPSGQVQWPQQQ	186849888	109929960	NaN	NaN	NaN	NaN	NaN	NaN	NaN	NaN	NaN	16	1868.85	3.4264e-56	151.79	296770000	3		Q41602	Q41602	158	20	35
NMQVDPSGQVQWPQQQPF	307200000	294239904	NaN	NaN	NaN	NaN	NaN	NaN	NaN	NaN	NaN	18	2112.97	0.0072098	104.87	897550000	3		Q41602	Q41602	159	20	37
PQAQGSVQPQQLPQFEEIR	43507984	NaN	NaN	NaN	NaN	NaN	NaN	NaN	NaN	NaN	NaN	19	2179.1	7.2608e-58	154.07	84052000	2		A0A0E3X673;Q2QL63	A0A0E3X673	175	236	254
PQLPYPQPQ	NaN	165489888	NaN	NaN	NaN	NaN	NaN	NaN	NaN	118070008	NaN	9	1066.54	0.02865	80.462	481470000	3		B7UD03	B7UD03	176	83	91
PQLPYPQPQPF	377969920	303480128	NaN	NaN	NaN	NaN	NaN	NaN	NaN	NaN	NaN	11	1310.67	0.025707	91.9	681450000	2		B7UD03	B7UD03	177	83	93
PQPQPFPSQQPLPQPQPF	620050048	297650112	NaN	NaN	NaN	25491986	26699988	NaN	53979964	88310048	90702024	18	2057.04	0.0001125	167.44	1734100000	18		B7UD03	B7UD03	182	64	81
PQPQPQYPQPQQPI	166760000	NaN	NaN	NaN	NaN	NaN	NaN	NaN	NaN	96590968	NaN	14	1644.83	0.00074036	96.331	372640000	4		B7UD03	B7UD03	183	100	113
PQPQPQYPQPQQPISQ	67501992	56631980	NaN	NaN	NaN	31692012	43284976	NaN	53296016	69397016	66912984	16	1859.92	4.1581e-06	192.95	388720000	9		B7UD03	B7UD03	184	100	115
PQPQPQYPQPQQPISQQ	962610368	869609920	NaN	NaN	NaN	186000064	236130032	249060016	312510176	397910112	389319872	17	1987.98	0	218.62	4257100000	43		B7UD03	B7UD03	185	100	116
PQPQPQYPQPQQPISQQQ	192369936	56940012	NaN	NaN	NaN	23196004	33933988	NaN	32552016	41275992	42355004	18	2116.03	4.6259e-89	164.9	481070000	13		B7UD03	B7UD03	186	100	117
PQPQPQYPQPQQPISQQQAQ	46104024	125070032	NaN	NaN	NaN	NaN	NaN	NaN	NaN	NaN	NaN	20	2315.13	0.0053164	88.087	171180000	3		B7UD03	B7UD03	187	100	119
PQQPHQPQQPYPQ	NaN	NaN	23653998	26069998	NaN	NaN	30624018	NaN	21458010	26566994	26669014	13	1571.75	0.00030042	195.7	155040000	7		A0A0E3SZN6	A0A0E3SZN6	191	297	309
PQQPQLPFP	NaN	NaN	38705000	NaN	NaN	23239990	24574996	NaN	13442995	13592003	NaN	9	1050.55	0.0096777	99.919	113560000	5		Q41602	Q41602	192	100	108
PQQPQQPFPLQPQQPFPQQPQQPFPQPQQP	NaN	NaN	NaN	NaN	NaN	43959024	7311997.5	62579016	NaN	20286992	NaN	30	3529.75	1.2372e-10	140.66	778160000	5		A0A0E3SZN6	A0A0E3SZN6	194	120	149
PQQPQQPFPQQPQQPFPQQPQQPFPLQPQQPFPQQP	NaN	NaN	NaN	NaN	NaN	NaN	NaN	NaN	4748500992	1545300096	3752200960	36	4255.1	0.037926	84.097	9045900000	8		A0A0E3SZN6	A0A0E3SZN6	197	192	227
PQQSGQGQQPGQGQQGY	42784984	40548996	NaN	NaN	NaN	NaN	19870008	NaN	NaN	27737018	25592988	17	1771.79	0.00043538	115.29	189550000	6		Q6UJY5	Q6UJY5	200	690	706
PQTQQPQQPFPQ	NaN	NaN	NaN	NaN	NaN	NaN	NaN	NaN	87745960	NaN	146290016	12	1422.69	0.020254	137.69	234030000	2		Q41602	Q41602	201	83	94
PQTQQPQQPFPQPQ	67074980	53687024	NaN	NaN	NaN	NaN	NaN	NaN	NaN	NaN	NaN	14	1647.8	0.00012203	162.38	179260000	3		Q41602	Q41602	202	83	96
PSGQVQWPQ	820920384	575150144	NaN	NaN	NaN	79814992	123490080	NaN	131780032	287000032	NaN	9	1025.49	1.6049e-05	110.31	2428600000	18		Q41602	Q41602	203	25	33
PVLPQQSPF	67510024	50472992	NaN	18580002	NaN	NaN	NaN	NaN	NaN	NaN	27761012	9	1011.54	1.9882e-08	74.335	235940000	11		A0A0U1YJB7	A0A0U1YJB7	210	90	98
QEQQQGVPILRPL	86355048	53400964	36640988	39298012	41573976	80131016	72010960	96705960	53802984	64862016	60798024	13	1504.84	6.299e-56	157.34	756660000	14		Q41602	Q41602	213	232	244
QGVPILRPL	370290112	317070144	236399904	229880064	310760000	67848960	483889824	NaN	308619904	340589824	NaN	9	991.618	3.9935e-07	107.43	3045900000	20		Q41602	Q41602	219	236	244
QIAQLEVM	1715299840	1707999744	175650000	178770112	166329984	NaN	NaN	NaN	176089904	151349968	127489920	8	930.484	1.5649e-18	118.06	6049800000	16		A0A089VMD8	A0A089VMD8	222	292	299
QIAQLEVMTSIA	NaN	NaN	25755986	20822994	NaN	NaN	23040006	NaN	NaN	NaN	NaN	12	1302.69	0.0014479	92.439	69619000	4		A0A089VMD8	A0A089VMD8	223	292	303
QIAQLEVMTSIALR	NaN	NaN	NaN	NaN	NaN	72448984	23508002	33091986	21001012	15382009	16598006	14	1571.87	1.1549e-23	134.68	191340000	19		A0A089VMD8	A0A089VMD8	224	292	305
QIIPQQPQQPFPL	NaN	NaN	NaN	126640064	117890008	193819952	213009952	NaN	NaN	182099920	NaN	13	1532.84	0.0010437	124.23	833450000	5		A0A0E3SZN6	A0A0E3SZN6	225	117	129
QIPEQSRHESIR	NaN	NaN	NaN	NaN	NaN	NaN	247900048	NaN	NaN	107409968	108169952	12	1478.76	0.00093161	84.718	463480000	3		A0A089VMD8	A0A089VMD8	226	215	226
QIPVIHPSVL	422140128	346180000	NaN	NaN	NaN	NaN	NaN	NaN	NaN	NaN	NaN	10	1101.65	0.0030114	86.794	768320000	3		A0A089VMD8	A0A089VMD8	227	159	168
QISQQQQPPPF	388469984	320090016	NaN	NaN	NaN	NaN	NaN	NaN	NaN	NaN	NaN	11	1296.65	0.0027824	103.56	1063000000	12		A0A089VMD8	A0A089VMD8	228	4	14
QLAQIPQQL	77018000	57968004	NaN	NaN	NaN	NaN	NaN	NaN	NaN	NaN	NaN	9	1037.59	0.0060282	88.643	203790000	3		Q41602	Q41602	229	208	216
QLFPIPYPPQQQ	NaN	NaN	35365004	40832016	33969988	52017992	69985960	50221984	56703976	54578012	53546032	12	1454.76	1.5372e-33	166.52	447220000	36		A0A097QH92	A0A097QH92	232	92	103
QLGQGQPGYYPTSQQPGQK	44899992	85661992	NaN	NaN	NaN	NaN	NaN	NaN	NaN	NaN	NaN	19	2060.99	7.0549e-25	141.58	162150000	4		Q6UJY5	Q6UJY5	233	172	190
QLPQFEEIR	5916298240	29583013888	12527008768	14462007296	11750005760	22655993856	23737010176	24707973120	23959986176	27155013632	27053031424	9	1158.6	1.8008e-27	139.88	22900000000000	110		A0A0E3X673;Q27HK8;Q2QL63;A0A1P8SNM3;B7UD03	A0A0E3X673	235	246	254
QLPQFEEIRN	4463601664	3980700416	33549020	NaN	29163004	145280080	144560064	NaN	160530080	195640096	195819936	10	1272.65	1.3228e-18	112.84	13706000000	21		A0A0E3X673;Q27HK8;Q2QL63;A0A1P8SNM3;B7UD03	A0A0E3X673	236	246	255
QLQPFPQPQL	655939776	480220192	NaN	NaN	NaN	NaN	NaN	NaN	NaN	NaN	NaN	10	1194.64	0.00061024	112.37	1551800000	7		A0A0E3X673;Q27HK8;Q2QL63	A0A0E3X673	237	77	86
QLQPFPQPQLPY	9872807936	18317002752	NaN	NaN	NaN	NaN	NaN	NaN	10565999	11195993	48655980	12	1454.76	2.24e-87	217.66	38155000000	19		A0A0E3X673;Q27HK8;Q2QL63	A0A0E3X673	238	77	88
QLQPQNPSQQQPQEQVPL	118459960	207809968	NaN	NaN	NaN	NaN	NaN	NaN	NaN	NaN	NaN	18	2086.04	0.0098243	61.435	326270000	3		A0A0E3X673;Q27HK8;B7UD03	A0A0E3X673	239	27	44
QLSQIPEQ	29111000	29465996	NaN	NaN	NaN	NaN	NaN	NaN	NaN	NaN	NaN	8	941.482	4.9701e-07	110.63	58577000	2		A0A0U1YJB7	A0A0U1YJB7	240	172	179
QPFPPQQPY	NaN	NaN	246890048	271639936	81004976	42924020	23891002	NaN	70061040	NaN	NaN	9	1100.53	0.00018038	90.986	736400000	33		A0A0E3X673;Q27HK8;Q2QL63;A0A1P8SNM3;B7UD03	A0A0E3X673	242	55	63
QPFPPQQPYPQPQPFPS	NaN	NaN	83296048	933029888	1332999296	218759888	243159936	280060064	NaN	42246008	26340994	17	1978.96	1.2926e-32	169.65	3159900000	109		A0A0E3X673;Q27HK8;Q2QL63	A0A0E3X673	243	55	71
QPGQGQPGYYPTSPQ	46663032	31815982	NaN	NaN	NaN	NaN	NaN	NaN	NaN	NaN	NaN	15	1603.73	0.00060619	109.42	109600000	3		Q6UJY5	Q6UJY5	248	219	233
QPGQGQQPGQGQQGY	106380016	171739888	NaN	NaN	NaN	NaN	NaN	NaN	NaN	NaN	NaN	15	1556.7	0.024589	94.692	278110000	3		Q6UJY5	Q6UJY5	249	333	347
QPILPQGPPF	NaN	NaN	NaN	NaN	NaN	80301976	87345032	77985032	102289968	88595032	104919992	10	1092.6	0.00025807	101.69	541430000	10		A0A0U1YJB7	A0A0U1YJB7	250	75	84
QPPISQQQQPPF	NaN	NaN	NaN	NaN	NaN	103559936	58850008	75191008	100349992	102540056	NaN	12	1393.7	5.552e-57	172.21	440490000	9		A0A089VMD8	A0A089VMD8	251	58	69
QPQNPSQQQPQEQVPL	159090000	150450016	NaN	NaN	NaN	98931000	100370032	99573048	118780032	230259984	127020024	16	1844.9	4.0258e-06	195.27	1190900000	16		A0A0E3X673;Q27HK8;B7UD03	A0A0E3X673	252	29	44
QPQQQFPQPQQPQ	NaN	NaN	NaN	NaN	NaN	NaN	81911968	NaN	88112024	NaN	128800008	13	1577.76	0.0016467	186.76	298830000	3		Q41602	Q41602	254	137	149
QQEQQQGVPI	1044900288	859860416	20718014	22870994	195780064	NaN	391320000	NaN	607539904	46332980	48341988	10	1153.57	9.6535e-17	121.62	4201300000	24		Q41602	Q41602	258	231	240
QQEQQQGVPIL	34594988	25294016	NaN	NaN	NaN	NaN	33783984	NaN	NaN	NaN	NaN	11	1266.66	0.0034987	91.069	93674000	3		Q41602	Q41602	259	231	241
QQEQQQGVPILR	95927048	56032976	57978964	74951024	50465988	142979984	133729928	137600064	136829984	150960080	NaN	12	1422.76	6.6244e-249	200.05	1114300000	14		Q41602	Q41602	260	231	242
QQEQQQGVPILRPL	4181800960	3027699712	361579840	329690144	444399968	854819904	995039616	1196199808	759419776	849430400	925409536	14	1632.89	0	254.5	17477000000	62		Q41602	Q41602	261	231	244
QQFPQPQQPQQSF	131580000	3269300224	NaN	NaN	NaN	NaN	NaN	NaN	NaN	NaN	NaN	13	1586.75	1.3873e-193	270.6	3524000000	3		Q41602	Q41602	263	140	152
QQFPQTQQPQQPFPQPQ	87512984	68745024	NaN	NaN	NaN	NaN	NaN	NaN	NaN	NaN	NaN	17	2050.99	0.019058	86.497	156260000	2		Q41602	Q41602	266	80	96
QQGVPILRPL	436320000	311659808	NaN	76451008	71236952	NaN	NaN	NaN	NaN	29476984	NaN	10	1119.68	0.0039937	74.127	1330300000	8		Q41602	Q41602	267	235	244
QQIPVIHPS	239470032	175390096	2402100992	2951999744	NaN	3338499840	236209952	NaN	164330016	154500000	2974498560	9	1017.56	0.0099077	69.998	12879000000	15		A0A089VMD8	A0A089VMD8	268	158	166
QQISIVQPSVL	356419808	299699872	NaN	NaN	NaN	NaN	NaN	NaN	NaN	NaN	NaN	11	1210.69	5.4814e-05	118.74	1106200000	8		A0A0U1YJB7	A0A0U1YJB7	270	118	128
QQLGQGQQPGQGQPGYYPTSQQSEQGQQPGQGK	75884976	57341984	NaN	NaN	NaN	NaN	NaN	NaN	NaN	NaN	NaN	33	3498.61	7.8578e-22	101.74	133230000	2		Q6UJY5	Q6UJY5	271	353	385
QQLPQFEEIR	723100416	595209664	1203800704	1504299264	1210500480	4917903872	5363707392	5569603584	4623403008	5713395200	6992102912	10	1286.66	2.431e-58	128.69	38535000000	39		A0A0E3X673;Q27HK8;Q2QL63;A0A1P8SNM3;B7UD03	A0A0E3X673	274	245	254
QQPAQGQQPAQGQQSAQEQQPGQAQQSGQW	123760080	120630040	NaN	NaN	NaN	NaN	NaN	NaN	NaN	NaN	NaN	30	3231.47	0.03241	81.055	244400000	2		Q6UJY5	Q6UJY5	277	559	588
QQPFPPQQPY	NaN	NaN	931400576	1033200640	1272600448	621620224	707150400	573230336	896859584	771389568	600129984	10	1228.59	7.0815e-18	165.11	7407600000	111		A0A0E3X673;Q27HK8;Q2QL63	A0A0E3X673	278	54	63
QQPFPPQQPYPQPQPF	NaN	NaN	NaN	NaN	NaN	NaN	103900040	86370008	232549872	89067968	97729944	16	1922.93	7.4165e-06	204.34	723030000	47		A0A0E3X673;Q27HK8;Q2QL63	A0A0E3X673	280	54	69
QQPFPPQQPYPQPQPFPS	NaN	NaN	NaN	NaN	NaN	50417972	59998964	58781036	36202996	37674020	37043996	18	2107.02	5.3217e-58	201.38	4572000000	206		A0A0E3X673;Q27HK8;Q2QL63	A0A0E3X673	281	54	71
QQPFPQQPSF	NaN	NaN	NaN	NaN	NaN	67680976	82340960	NaN	NaN	NaN	NaN	10	1202.57	0.0051863	65.88	150020000	2		A0A0U1YJB7	A0A0U1YJB7	282	55	64
QQPGQGQQPGQGQQGQQPGQGQQPGQGQQG	NaN	NaN	125330072	137339984	NaN	NaN	NaN	84914976	NaN	52235972	31858998	30	3025.37	6.6061e-08	99.148	431670000	5		Q6UJY5	Q6UJY5	284	317	346
QQPGQGQQPGQGQQGQQPGQGQQPGQGQQGY	150980048	138470000	NaN	NaN	NaN	NaN	NaN	NaN	NaN	NaN	NaN	31	3188.44	3.4624e-21	101.04	289460000	2		Q6UJY5	Q6UJY5	285	317	347
QQPILPQGPPF	NaN	NaN	341039968	368190048	309509824	582129920	688240448	187729888	782680384	754390336	595379712	11	1220.66	1.3212e-12	127.12	4609300000	34		A0A0U1YJB7	A0A0U1YJB7	287	74	84
QQPILPQGPPFPQ	NaN	NaN	265589872	305740160	295830176	NaN	376620160	NaN	231130128	210390000	268750080	13	1445.77	8.0568e-05	134.77	1954000000	15		A0A0U1YJB7	A0A0U1YJB7	288	74	86
QQPLPPQQT	NaN	NaN	121389968	147029920	95752064	27707002	33972012	27256016	17404990	18524006	NaN	9	1035.53	5.357e-17	116.9	489040000	36		A0A0U1YJB7	A0A0U1YJB7	289	35	43
QQPPISQQQQPPF	3808601856	2441001216	252430032	289579936	311239808	1124500352	1509800320	1339199488	1424499840	1721199360	2203001344	13	1521.76	6.0131e-249	195.17	19096000000	27		A0A089VMD8	A0A089VMD8	291	57	69
QQPQQQYPL	2424700672	2007700480	595540288	658340224	538389888	1150300288	1161899520	1063500544	978900288	956650048	1122199936	9	1128.56	1.7068e-14	114.54	14713000000	37		A0A1P8SNM3	A0A1P8SNM3	293	225	233
QQPQQQYPSGQGSF	785270528	550609856	NaN	NaN	NaN	NaN	NaN	NaN	NaN	NaN	NaN	14	1578.71	0.024264	128.27	1335900000	4		B7UD03	B7UD03	294	162	175
QQQFPHPQQSPQ	38463004	43628024	NaN	NaN	NaN	NaN	NaN	NaN	NaN	NaN	NaN	12	1448.68	4.1977e-05	150.35	114120000	3		A0A097QH92	A0A097QH92	297	67	78
QQQGVPILRPL	NaN	25317000	NaN	NaN	NaN	NaN	NaN	NaN	50479000	57995984	NaN	11	1247.73	0.0043201	84.568	133790000	3		Q41602	Q41602	298	234	244
QQQIPVIHPS	NaN	NaN	NaN	NaN	NaN	NaN	636429824	NaN	979770368	1080000384	978359488	10	1145.62	0.017615	57.177	3674600000	6		A0A089VMD8	A0A089VMD8	300	157	166
QQQIPVIHPSVL	314310112	243519936	NaN	NaN	NaN	NaN	NaN	NaN	NaN	32846980	NaN	12	1357.77	0.021684	71.223	912980000	5		A0A089VMD8	A0A089VMD8	301	157	168
QQQPFPPQQPY	NaN	NaN	NaN	900100032	419699936	NaN	84007048	NaN	NaN	NaN	NaN	11	1356.65	1.5375e-06	122.13	1403800000	10		A0A0E3X673;Q27HK8;Q2QL63	A0A0E3X673	302	53	63
QQQPFPPQQPYPQPQPF	NaN	NaN	307789888	377720160	404629888	217749968	185590112	NaN	58705004	16264994	17917000	17	2050.99	7.673e-24	200.68	1586400000	97		A0A0E3X673;Q27HK8;Q2QL63	A0A0E3X673	303	53	69
QQQPFPPQQPYPQPQPFPS	NaN	NaN	24157992	47538028	88301992	55585996	38272988	NaN	NaN	NaN	NaN	19	2235.07	3.2927e-06	124.12	253860000	20		A0A0E3X673;Q27HK8;Q2QL63	A0A0E3X673	304	53	71
QQQPFPQQPSF	NaN	220119936	NaN	NaN	NaN	NaN	25015000	NaN	130300016	138030048	NaN	11	1330.63	0.015554	95.909	513470000	6		A0A0U1YJB7	A0A0U1YJB7	305	54	64
QQQPLPPQQT	NaN	NaN	3034199296	3831100160	2328101120	1407499904	1427399296	1416100736	1010899520	1247100800	1402000768	10	1163.59	1.307e-25	122.18	17104000000	132		A0A0U1YJB7	A0A0U1YJB7	307	34	43
QQQPLPPQQTF	NaN	54348968	67502968	73488048	72714024	NaN	95692960	NaN	NaN	NaN	NaN	11	1310.66	0.008425	98.933	363750000	7		A0A0U1YJB7	A0A0U1YJB7	308	34	44
QQQPLPPQQTFPQQPPF	407539744	197340048	NaN	63750016	78996048	143529984	149809920	220389872	NaN	NaN	NaN	17	2005.01	0.00046706	152.7	1261400000	17		A0A0U1YJB7	A0A0U1YJB7	309	34	50
QQQPQEQVPL	203110096	NaN	NaN	NaN	312349920	NaN	1156399488	NaN	NaN	239080000	45352988	10	1193.6	1.9001e-11	123.69	1956300000	8		A0A0E3X673;Q27HK8;Q2QL63;B7UD03	A0A0E3X673	312	35	44
QQQPSSQVSF	NaN	241570000	NaN	NaN	NaN	NaN	NaN	NaN	NaN	NaN	NaN	10	1134.53	6.6246e-05	88.942	464260000	5		A0A0E3X673;Q27HK8;Q2QL63	A0A0E3X673	313	206	215
QQQQIPVIHPS	NaN	NaN	NaN	NaN	NaN	NaN	NaN	NaN	NaN	36039008	41371980	11	1273.68	0.021202	60.59	77411000	2		A0A089VMD8	A0A089VMD8	316	156	166
QQQQPSSQVSF	927770176	698980160	NaN	NaN	NaN	NaN	NaN	NaN	143249984	159749904	NaN	11	1262.59	9.1223e-07	133.55	2561200000	9		A0A0E3X673;Q27HK8;Q2QL63	A0A0E3X673	318	205	215
QQQQPSSQVSY	930400000	715649792	NaN	NaN	NaN	NaN	NaN	NaN	NaN	NaN	NaN	11	1278.58	0.0073607	109.86	2397400000	4		B7UD03	B7UD03	319	151	161
QQQQQEQQIL	63714964	403869920	NaN	NaN	NaN	NaN	NaN	NaN	NaN	NaN	NaN	10	1269.63	0.006965	170.32	906060000	3		A0A0E3X673	A0A0E3X673	320	124	133
QQQQQPSSQVSY	507939744	429229952	NaN	NaN	NaN	NaN	NaN	NaN	NaN	NaN	NaN	12	1406.64	0.002004	131.06	1332000000	4		B7UD03	B7UD03	321	150	161
QQQQQQQPSSQVSY	198519936	192630032	NaN	NaN	NaN	NaN	NaN	NaN	NaN	NaN	NaN	14	1662.76	0.035577	135.79	553540000	4		B7UD03	B7UD03	324	148	161
QQSQQPFPQTQQ	NaN	150209936	NaN	NaN	NaN	NaN	NaN	NaN	NaN	NaN	NaN	12	1443.67	0.039242	83.998	284070000	2		A0A0E3SZN6	A0A0E3SZN6	327	75	86
QRPGQGQPGYYPT	NaN	NaN	NaN	NaN	NaN	NaN	61519984	NaN	50623024	68833968	79823008	13	1447.68	0.00076449	117.89	260800000	7		Q6UJY5	Q6UJY5	329	511	523
QRPGQGQPGYYPTSPQQPGQEQQ	60034988	210440080	NaN	NaN	NaN	NaN	NaN	NaN	NaN	NaN	NaN	23	2555.18	6.9349e-10	143.64	390410000	5		Q6UJY5	Q6UJY5	330	511	533
QRPGQGQPGYYPTSPQQPGQEQQSGQ	473640032	607780096	NaN	NaN	NaN	NaN	NaN	NaN	NaN	47914972	42135008	26	2827.29	4.7554e-137	220.59	1512200000	12		Q6UJY5	Q6UJY5	331	511	536
QRPGQGQPGYYPTSPQQPGQEQQSGQTQ	74087992	105579968	NaN	NaN	NaN	NaN	NaN	NaN	NaN	NaN	NaN	28	3056.4	2.4462e-10	87.958	221910000	3		Q6UJY5	Q6UJY5	332	511	538
QSGQGQQGQQPEQGQRPGQGQQGY	13583003	NaN	NaN	NaN	NaN	NaN	NaN	NaN	NaN	NaN	NaN	24	2555.15	0.0034748	80.303	23374000	2		Q6UJY5	Q6UJY5	333	261	284
QSGQGQQPGHEQQPGQW	616500096	676299904	NaN	NaN	NaN	188479936	NaN	152450080	222120096	23775992	281489952	17	1875.82	0	293.41	3184800000	16		Q6UJY5	Q6UJY5	334	713	729
QSGQGQQSGQGQQGY	38154008	29070002	NaN	NaN	NaN	NaN	NaN	NaN	NaN	NaN	NaN	15	1536.66	5.3787e-05	87.298	67224000	2		Q6UJY5	Q6UJY5	335	422	436
QSGQGVSQSQQQSQQQL	187320080	NaN	NaN	NaN	NaN	35956008	38381980	NaN	32584006	101210048	49641012	17	1844.86	1.9136e-56	154.85	907080000	9		A0A0U1YJB7	A0A0U1YJB7	336	211	227
QSLPQQQLPQQH	140699952	119419944	NaN	NaN	NaN	NaN	NaN	NaN	NaN	NaN	NaN	12	1430.73	1.8518e-07	138.26	393080000	3		I7G262	I7G262	337	68	79
QTFPQPEQTYPH	NaN	NaN	NaN	NaN	NaN	NaN	NaN	NaN	63032960	67904960	72106992	12	1471.67	4.3096e-05	110.76	203050000	3		Q41602	Q41602	338	65	76
QTFPQPEQTYPHQPQ	1427099264	1034899904	NaN	NaN	NaN	NaN	83150040	NaN	NaN	NaN	41907008	15	1824.84	0.002679	141.1	2587000000	5		Q41602	Q41602	339	65	79
QTFPQPEQTYPHQPQQQFPQ	152799968	125769936	NaN	NaN	NaN	NaN	NaN	NaN	NaN	NaN	NaN	20	2453.14	0.00048465	152.47	278560000	3		Q41602	Q41602	340	65	84
QTFPQQPQLPF	300529920	248729968	288649984	304759904	341539904	494880000	550569792	NaN	552180096	544940160	629959680	11	1329.67	0.00078171	93.267	4524200000	19		Q41602	Q41602	341	97	107
QTFPQQPQLPFPQ	NaN	NaN	787320512	951049664	NaN	NaN	568510208	NaN	NaN	NaN	NaN	13	1554.78	0.00020076	160.75	2306900000	6		Q41602	Q41602	342	97	109
QTFPQQPQLPFPQQPQQPF	NaN	NaN	362809984	143879952	167349920	NaN	NaN	192550080	NaN	NaN	NaN	19	2280.13	2.5323e-06	147.42	866600000	5		Q41602	Q41602	343	97	115
QTQPVLPQQSPF	468999712	350470080	NaN	NaN	NaN	NaN	83784992	NaN	112089960	101460040	107439936	12	1368.7	0.0023216	85.676	1546700000	12		A0A0U1YJB7	A0A0U1YJB7	344	87	98
QTYPHQPQQQF	NaN	NaN	NaN	NaN	NaN	NaN	NaN	NaN	45492008	NaN	69327968	11	1400.65	0.00019994	109.71	114820000	2		Q41602	Q41602	345	72	82
QTYPHQPQQQFPQ	31373016	32162010	NaN	NaN	NaN	100329968	106250000	97714056	252569904	310429824	368049888	13	1625.76	0	218.6	1298900000	13		Q41602	Q41602	346	72	84
QVDPSGQVQWPQ	458860192	411859936	NaN	NaN	NaN	NaN	NaN	NaN	NaN	NaN	NaN	12	1367.65	3.7217e-05	126.24	1246800000	11		Q41602	Q41602	347	22	33
QVDPSGQVQWPQQQPF	151269952	82722960	NaN	NaN	NaN	NaN	NaN	NaN	NaN	NaN	NaN	16	1867.89	0.0061067	131.09	307940000	4		Q41602	Q41602	348	22	37
QVVDQQLR	130030016	79942032	NaN	NaN	NaN	NaN	NaN	NaN	30419998	36552012	38378024	8	984.535	5.2089e-20	119.57	430480000	6		Q6UJY5	Q6UJY5	352	45	52
QYEQQPVVPS	168389904	122710032	NaN	NaN	NaN	NaN	80925016	94508976	84950008	108250064	122590040	10	1173.57	2.1204e-05	97.798	900220000	9		Q6UJY5	Q6UJY5	354	69	78
QYEQQPVVPSK	7632304640	6848901120	178729936	150269920	NaN	1553099520	1646899584	284260000	2059400192	2659000832	2954498560	11	1301.66	5.4677e-07	148.32	33820000000	37		Q6UJY5	Q6UJY5	355	69	79
RPQQPYPQPQPQ	2113501312	9206502400	46516004	47971004	NaN	NaN	44369024	NaN	35666024	50691000	NaN	12	1462.73	0.00011935	135.83	13349000000	14		A0A0E3X673;Q27HK8;Q2QL63;A0A1P8SNM3	A0A0E3X673	356	95	106
RPQQPYPQPQPQY	2618100736	3870601728	NaN	NaN	NaN	NaN	NaN	NaN	NaN	NaN	NaN	13	1625.8	0.00031537	102.61	23588000000	11		A0A0E3X673;Q27HK8;Q2QL63;A0A1P8SNM3	A0A0E3X673	357	95	107
RPSQQNPQAQGSVQPQ	56778016	NaN	NaN	NaN	NaN	NaN	NaN	NaN	NaN	NaN	NaN	16	1748.86	0.0070529	87.001	129140000	4		A0A0E3X673;Q2QL63	A0A0E3X673	358	230	245
RPSQQNPQAQGSVQPQQLPQ	71220008	79756976	NaN	NaN	NaN	NaN	NaN	NaN	NaN	NaN	NaN	20	2215.11	1.1742e-05	93.371	204900000	3		A0A0E3X673;Q2QL63	A0A0E3X673	360	230	249
RPSQQNPQAQGSVQPQQLPQF	72527000	158119984	NaN	NaN	NaN	NaN	NaN	NaN	NaN	NaN	NaN	21	2362.18	0.0003396	114.64	355980000	5		A0A0E3X673;Q2QL63	A0A0E3X673	361	230	250
RPSQQNPQAQGSVQPQQLPQFEEIR	1992301056	2075998848	NaN	NaN	NaN	NaN	NaN	NaN	NaN	NaN	NaN	25	2889.45	1.1504e-158	162.01	5528700000	10		A0A0E3X673;Q2QL63	A0A0E3X673	362	230	254
SAQEQQPGQAQQSGQW	317320064	256920128	NaN	NaN	NaN	NaN	NaN	NaN	NaN	NaN	NaN	16	1756.78	4.1285e-06	90.697	815920000	3		Q6UJY5	Q6UJY5	363	573	588
SEQQQPPFSQ	NaN	NaN	32240982	35727988	NaN	NaN	79219024	NaN	63081980	82815976	98196976	10	1174.53	0.010492	74.376	391280000	8		A0A089VMD8	A0A089VMD8	365	15	24
SEQQQPPFSQQ	73030024	69090984	NaN	NaN	NaN	NaN	NaN	NaN	29479984	33362014	NaN	11	1302.58	2.7841e-05	109.71	266100000	5		A0A089VMD8	A0A089VMD8	366	15	25
SGQGQQGQQPEQGQRPGQGQQGY	29982986	50254000	NaN	NaN	NaN	NaN	NaN	NaN	NaN	NaN	NaN	23	2427.09	0.013352	70.538	103150000	3		Q6UJY5	Q6UJY5	367	262	284
SIIMQQEQQQGVPILRPL	120630040	292450112	NaN	NaN	NaN	NaN	NaN	NaN	NaN	NaN	NaN	18	2077.14	2.5797e-224	208.24	539510000	6		Q41602	Q41602	370	227	244
SLVSIILPR	81040968	64230968	7335904	10895994	NaN	11360995	13005993	NaN	10763002	8050799	10304002	9	996.633	3.2765e-20	138.9	285870000	13		Q41602	Q41602	373	187	195
SPQQSGQGQQPGHEQQPGQW	NaN	NaN	NaN	NaN	NaN	207189984	230130032	236710144	411220064	547330048	557179840	20	2187.97	0	298.78	2189800000	14		Q6UJY5	Q6UJY5	375	710	729
SQIPEQSRYDAIR	NaN	79696048	163490080	NaN	NaN	NaN	291660096	NaN	84460968	99100000	NaN	13	1561.78	4.9968e-16	119.69	718400000	6		A0A0U1YJB7	A0A0U1YJB7	377	174	186
SQQQPILPQGPPF	1773499008	1430399232	63510012	59642988	NaN	537940224	618519808	NaN	753889856	729379712	821949888	13	1435.75	0.00047155	140.16	8206600000	30		A0A0U1YJB7	A0A0U1YJB7	379	72	84
SQQQPILPQGPPFPQ	198190048	NaN	NaN	NaN	NaN	116290008	117730048	NaN	NaN	159859968	NaN	15	1660.86	0.00028441	96.229	592070000	5		A0A0U1YJB7	A0A0U1YJB7	380	72	86
SQQQPILPQGPPFPQQTQPVLPQ	162039952	NaN	NaN	NaN	NaN	NaN	NaN	NaN	NaN	60157976	NaN	23	2552.34	0.017058	63.936	329400000	3		A0A0U1YJB7	A0A0U1YJB7	381	72	94
SQQQPILPQGPPFPQQTQPVLPQQSPF	47950016	685150080	NaN	NaN	NaN	NaN	NaN	59095992	NaN	78433984	NaN	27	3011.55	0.00021609	96.208	1310400000	9		A0A0U1YJB7	A0A0U1YJB7	382	72	98
SQQQPPFSQQQPILPQGPPF	499460000	434189728	NaN	NaN	NaN	NaN	NaN	NaN	NaN	NaN	NaN	20	2248.13	1.1262e-89	211.22	1362800000	16		A0A0U1YJB7	A0A0U1YJB7	384	65	84
SQQQQIPVI	1013000000	697040384	NaN	NaN	NaN	NaN	NaN	NaN	NaN	201489872	NaN	9	1039.57	0.023763	69.998	2664400000	8		A0A089VMD8	A0A089VMD8	385	155	163
SQQQQIPVIHPS	NaN	580790016	NaN	NaN	NaN	NaN	982769728	NaN	1020199872	1199000704	NaN	12	1360.71	0.018639	94.309	3782700000	7		A0A089VMD8	A0A089VMD8	386	155	166
SQQQQIPVIHPSVL	10358005760	8760500224	NaN	NaN	NaN	NaN	NaN	NaN	40116020	624740288	706659776	14	1572.86	0.00061807	116.77	29664000000	20		A0A089VMD8	A0A089VMD8	387	155	168
SQQQQPPFSQQQQIPVIHPSVL	230099904	230560032	NaN	NaN	NaN	NaN	NaN	NaN	NaN	NaN	NaN	22	2513.3	0.0082963	105.19	616200000	6		A0A089VMD8	A0A089VMD8	388	147	168
SQQQQQPFPQQPSF	211280016	181740112	NaN	NaN	NaN	NaN	NaN	NaN	NaN	NaN	NaN	14	1673.78	0.028475	133.89	569480000	3		A0A0U1YJB7	A0A0U1YJB7	390	51	64
SQQQQQPPFSQQ	1131199872	961029760	NaN	NaN	NaN	NaN	NaN	NaN	196280000	231720016	NaN	12	1429.66	0.017016	158.08	3541900000	6		A0A089VMD8	A0A089VMD8	391	39	50
SVAHSIIMQQEQQQGVPILRPL	92209992	69574960	NaN	NaN	NaN	NaN	NaN	NaN	NaN	25360986	NaN	22	2471.33	3.8562e-37	128.38	187150000	3		Q41602	Q41602	394	223	244
SVQPQQLPQFEEIR	78903992	51918024	NaN	NaN	NaN	NaN	NaN	NaN	NaN	NaN	NaN	14	1697.87	0.028495	77.593	187230000	3		A0A0E3X673;Q27HK8;Q2QL63;B7UD03	A0A0E3X673	395	241	254
TIPQPHQTF	3871400192	2966400768	NaN	NaN	NaN	NaN	NaN	NaN	NaN	NaN	NaN	9	1067.54	5.0215e-06	104.75	10402000000	6		Q41602	Q41602	403	51	59
TQQPQQPFPQPQQTF	88678000	67430008	NaN	NaN	NaN	NaN	NaN	NaN	NaN	NaN	NaN	15	1798.86	0.0087799	110.93	215660000	3		Q41602	Q41602	410	85	99
TTSVPF	NaN	NaN	36751992	49737972	25651998	NaN	37807988	23490014	NaN	33256984	NaN	6	650.328	0.0030184	89.349	206700000	6		A0A0U1YJB7	A0A0U1YJB7	416	287	292
VPVPQLQPQNPSQQQPQ	453910176	363939904	NaN	NaN	NaN	NaN	NaN	NaN	NaN	NaN	NaN	17	1911.98	0.0086407	124.6	952460000	5		A0A0E3X673;Q27HK8;A0A1P8SNM3	A0A0E3X673	427	23	39
VQAQQQQPQQSGQGVSQ	107689936	344459776	NaN	NaN	NaN	NaN	NaN	NaN	NaN	NaN	NaN	17	1824.87	1.8094e-06	144.89	838310000	5		A0A0U1YJB7	A0A0U1YJB7	428	202	218
VQAQQQQPQQSGQGVSQSQ	201559936	141040032	NaN	NaN	NaN	NaN	NaN	NaN	NaN	NaN	NaN	19	2039.96	0.005731	76.326	500590000	5		A0A0U1YJB7	A0A0U1YJB7	429	202	220
VQAQQQQPQQSGQGVSQSQQ	143709984	10422004	NaN	NaN	NaN	NaN	NaN	NaN	NaN	NaN	NaN	20	2168.02	0.016612	67.519	162320000	3		A0A0U1YJB7	A0A0U1YJB7	430	202	221
VQAQQQQPQQSGQGVSQSQQQ	25187998	591040384	NaN	NaN	NaN	NaN	NaN	NaN	NaN	NaN	NaN	21	2296.08	3.6326e-06	109	1206600000	4		A0A0U1YJB7	A0A0U1YJB7	431	202	222
VQAQQQQPQQSGQGVSQSQQQSQQ	77128968	87559968	NaN	NaN	NaN	NaN	NaN	NaN	NaN	NaN	NaN	24	2639.23	0.0054129	43.611	164690000	2		A0A0U1YJB7	A0A0U1YJB7	433	202	225
VQERPQQSFPQQQPL	60903008	46187968	NaN	NaN	NaN	NaN	NaN	NaN	NaN	NaN	NaN	15	1808.92	0.00043588	97.911	156510000	4		I7G262	I7G262	435	29	43
VQPQQLPQF	1687799424	1335700096	NaN	NaN	NaN	NaN	NaN	NaN	NaN	NaN	NaN	9	1083.57	0.026267	76.035	4692600000	3		A0A0E3X673;Q27HK8;Q2QL63;A0A1P8SNM3;B7UD03	A0A0E3X673	436	242	250
VQPQQLPQFEEIR	17120011264	10287992832	NaN	NaN	86981000	NaN	309850048	NaN	NaN	102249952	91443952	13	1610.84	0.00031813	129.89	41604000000	18		A0A0E3X673;Q27HK8;Q2QL63;A0A1P8SNM3;B7UD03	A0A0E3X673	437	242	254
VQPQQLPQFEEIRN	951869824	709750464	NaN	NaN	NaN	NaN	NaN	NaN	NaN	NaN	NaN	14	1724.88	3.1315e-70	154.66	2378300000	10		A0A0E3X673;Q27HK8;Q2QL63;A0A1P8SNM3;B7UD03	A0A0E3X673	438	242	255
VRVPVPQ	69980032	380770112	2469099520	3356800512	1899299968	303379840	491570048	NaN	293849984	304430080	261350128	7	793.481	2.7174e-19	109.88	9896100000	28		A0A0E3X673;Q27HK8;Q2QL63;A0A1P8SNM3	A0A0E3X673	441	21	27
VSIILPR	11972994048	7768290304	208689888	NaN	131719936	NaN	NaN	NaN	160610112	181510080	118139960	7	796.517	0.00011762	92.692	30320000000	19		Q41602	Q41602	442	189	195
VSSLVSIILPR	39234988	24928996	NaN	NaN	NaN	NaN	NaN	NaN	NaN	NaN	NaN	11	1182.73	0.0078144	71.614	102940000	3		Q41602	Q41602	443	185	195
VYIPPY	190280112	192130000	367760000	397400128	364550048	256499968	275100064	313899840	269640160	250280000	206830096	6	750.395	1.4362e-14	95.617	3259700000	80		A0A0E3X673;Q27HK8;A0A1P8SNM3;B7UD03	A0A0E3X673	450	267	272
VYYPTSPQQPGQL	NaN	NaN	NaN	NaN	NaN	NaN	NaN	NaN	104839984	NaN	42677984	13	1476.72	0.0031011	83.429	147520000	2		Q6UJY5	Q6UJY5	451	546	558
YPISPQQSGQGQQPGQGQQ	40287000	38353016	NaN	NaN	NaN	NaN	NaN	NaN	NaN	NaN	NaN	19	2011.93	0.014632	64.507	78640000	2		Q6UJY5	Q6UJY5	457	686	704
YPISPQQSGQGQQPGQGQQGY	398070048	367609792	NaN	NaN	NaN	NaN	NaN	NaN	NaN	NaN	NaN	21	2232.02	1.2605e-05	137.88	1068500000	6		Q6UJY5	Q6UJY5	458	686	706
YPSETTPSQQL	701699520	649680000	NaN	NaN	NaN	NaN	NaN	NaN	NaN	NaN	NaN	11	1249.58	0.0013829	89.296	1351400000	4		Q6UJY5	Q6UJY5	459	84	94
YPSETTPSQQLQ	NaN	197170016	NaN	NaN	NaN	NaN	NaN	NaN	NaN	NaN	NaN	12	1377.64	0.00082059	102.61	385520000	2		Q6UJY5	Q6UJY5	460	84	95
YPSETTPSQQLQQ	69702016	NaN	NaN	NaN	NaN	NaN	NaN	NaN	NaN	NaN	NaN	13	1505.7	0.0020003	98.033	121070000	2		Q6UJY5	Q6UJY5	461	84	96
YPTSPQHPGQGQQPGQVQ	57792004	61286996	NaN	NaN	NaN	NaN	NaN	NaN	NaN	NaN	NaN	18	1932.91	1.3567e-07	103.44	168340000	4		A0A2P1E349	A0A2P1E349	462	205	222
YPTSPQQPGQGQ	339859808	234630096	NaN	NaN	NaN	NaN	NaN	NaN	NaN	NaN	NaN	12	1286.59	0.016987	93.267	574490000	4		Q6UJY5;A0A2P1E349	Q6UJY5	464	160	171
YPTSPQQPGQGQQPGQGQQGH	104110008	85593952	NaN	NaN	NaN	NaN	NaN	NaN	NaN	NaN	NaN	21	2204	2.2479e-09	107.17	257460000	8		A0A2P1E349	A0A2P1E349	467	478	498
YPTSPQQPGQL	5955993088	4961895936	NaN	NaN	NaN	NaN	NaN	NaN	NaN	NaN	98709032	11	1214.59	0.0036995	101.43	15948000000	5		Q6UJY5	Q6UJY5	468	548	558
YPTSPQQSGQGQQPGHE	NaN	NaN	NaN	NaN	NaN	NaN	NaN	NaN	21875006	33745016	36617016	17	1824.8	2.4686e-06	95.094	92236000	7		Q6UJY5	Q6UJY5	469	707	723
YPTSPQQSGQGQQPGHEQQPGQ	78385992	81626032	NaN	NaN	NaN	NaN	NaN	NaN	NaN	NaN	NaN	22	2363.05	2.1947e-06	81.357	220470000	3		Q6UJY5	Q6UJY5	470	707	728
YPTSPQQSGQGQQPGHEQQPGQW	3313501696	3489701888	NaN	NaN	NaN	NaN	NaN	NaN	NaN	NaN	NaN	23	2549.13	2.2087e-230	215.93	8854900000	11		Q6UJY5	Q6UJY5	471	707	729
YPTSPQQSGQGQQPGQGQ	114210072	108240048	NaN	NaN	NaN	NaN	NaN	NaN	NaN	NaN	NaN	18	1871.84	2.2875e-17	193.62	323220000	6		Q6UJY5	Q6UJY5	472	659	676
YPTSPQQSGQGQQPGQGQQPR	2305200896	2248700416	NaN	NaN	NaN	49992972	68161032	63721032	142000032	208090112	264749888	21	2253.05	0	430.71	7162200000	41		Q6UJY5	Q6UJY5	473	659	679
YQQQQPQQL	19797008	37424020	NaN	NaN	NaN	NaN	NaN	NaN	NaN	NaN	NaN	9	1159.56	0.026439	74.415	57221000	2		A0A089VMD8	A0A089VMD8	474	257	265
YYPTSPQQPGQE	NaN	NaN	215240112	NaN	289869888	NaN	164100112	NaN	124670032	NaN	122990040	12	1393.62	0.018161	89.029	916870000	8		Q6UJY5	Q6UJY5	477	520	531
YYPTSPQQPGQEQQS	NaN	NaN	190040032	253020080	291280160	NaN	NaN	NaN	NaN	NaN	NaN	15	1736.76	0.022919	80.758	734340000	3		Q6UJY5	Q6UJY5	478	520	534
YYPTSPQQS	NaN	NaN	220630096	311180160	NaN	497169984	460700192	NaN	NaN	822800128	812250304	9	1069.47	1.7142e-08	84.244	3124700000	13		Q6UJY5	Q6UJY5	479	227	235
YYPTSQQSEQGQQPGQGK	36000008	46642000	NaN	NaN	NaN	NaN	NaN	NaN	NaN	NaN	NaN	18	2009.91	0.0071255	60.49	112260000	4		Q6UJY5	Q6UJY5	481	368	385
